# Supplementary material for: Evolutionary history of arbuscular mycorrhizal fungi and genomic signatures of obligate symbiosis
Source: BMC Genomics. 2024 May 29;25:529. doi: 10.1186/s12864-024-10391-2 (PMC11134847; doi:10.1186/s12864-024-10391-2)
Supplement: Supplementary file 1 — Supplementary Material 1 [file 12864_2024_10391_MOESM1_ESM.xlsx]

## Sheet: info
Supplementary datafile 1 for the following paper
Title	Evolutionary history of arbuscular mycorrhizal fungi and genomic signatures of obligate symbiosis
Authors	Anna Rosling, Shadi Eshghi Sahraei, Faheema Kalsoom Khan, Alessandro Desirò, Abigail E Bryson, Stephen J Mondo, Igor V Grigoriev, Gregory Bonito, Marisol Sánchez-García
Journal	BMC Genomics
Year	2024
Missing Glomeromycota Core Genes (MGCG)
List of genes gives a summary of the MGCG identifed by Tang et al. 2016
The file has separate sheets for each of the genes with blast scores for all matches.
In summary table gene counts of all MGCG that pass the detection criteria: All BLAST hits with an e-value < 10-5 were evaluated and genes were counted as present in a genome using a bitscore cut off at 100.
summary_total provides a summary of detection across the differet genes.
For thhe separate genes AAD15 … one sheet each

## Sheet: List of genes
Fatty acid synthesis
	YKL182W	FAS1	2052	Fatty Acid Synthase
	YPL231W	FAS2	1888	Fatty Acid Synthase
Thiamine metabolism/transport
	YGR144W	THI4	327	Thiazole synthase
	YPL214C	THI6	541	Bifunctional enzyme with thiamine-phosphate pyrophosphorylase and 4-methyl-5-beta-hydroxyethylthiazole kinase activities
	YLR237W	THI7	599	Plasma membrane transporter responsible for the uptake of thiamine
	YOL055C	THI20	552	Multifunctional protein with hydroxymethylpyrimidine phosphate (HMP-P) kinase and thiaminase activities
	YPL258C	THI21	552	Hydroxymethylpyrimidine phosphate kinase
	YPR121W	THI22	573	Hydroxymethylpyrimidine phosphate kinases
	YOR192C	THI72	600	Transporter of thiamine or related compound
	YOR071C	NRT1	599	High-affinity nicotinamide riboside transporter
Sugar metabolism
	YIL162W	SUC2	533	Invertase
Allantoin metabolism/transport
	YIR028W	DAL4	636	Allantoin permease
Alchol metabolism
	YGL256W	ADH4	383	Alcohol dehydrogenase isoenzyme type IV
	YOL165C	AAD15	144	Putative aryl-alcohol dehydrogenase
Uracil metabolism/transport
	YBL042C	FUI1	640	High affinity uridine permease
	YBR021W	FUR4	634	Uracil permease
Detoxification/stress response
	YER185W	PUG1	304	Plasma membrane protein with roles in the uptake of protoprophyrin IX and the efflux of heme
	YGR213C	RTA1	318	Protein involved in 7-ami-cholesterol resistance
	YGR234W	YHB1	400	Nitric oxide oxidoreductase
	YIL053W	RHR2	251	DL-glycerol-3-phosphatase
	YPR201W	ARR3	405	Arsenite transporter
	YGL196W	DSD1	429	D-serine dehydratase (aka D-serine ammonia-lyase)
	YHR044C	DOG1	247	2-deoxyglucose-6-phosphate phosphatase
	YHR043C	DOG2	247	2-deoxyglucose-6-phosphate phosphatase
Chaperones
	YBR227C	MCX1	521	Mitochondrial matrix protein
Proteases/peptidases
	YHR132C	ECM14	431	Putative metalloprotease
Aromatic ami-acid metabolism
	YGL202W	ARO8	501	Aromatic ami-transferase I
	YHR137W	ARO9	514	Aromatic ami-transferase II
Channels/transporters
	YJL093C	TOK1	692	Outward-rectifier potassium channel
	YBR296C	PHO89	575	Na+/Pi cotransporter
	YKL221W	MCH2	474	Monocarboxylate permeases
Mating type/cell cycle/budding
	YIL140W	AXL2	824	Integral plasma membrane protein required for axial budding in haploid cells
ER quality control
	YPL096W	PNG1	364	Conserved peptide N-glycanase required for deglycosylation of misfolded glycoproteins during proteasome-dependent degradation
	YBR015C	MNN2	598	Alpha-1,2-mannosyltransferase
	YJL186W	MNN5	587	Alpha-1,2-mannosyltransferase
Others
	YLL057C	JLP1	413	Fe(II)-dependent sulfonate/alpha-ketoglutarate dioxygenase, involved in sulfonate catabolism for use as a sulfur source
	YNL229C	URE2	355	Nitrogen catabolite repression transcriptional regulator
	YLR047C	FRE8	687	Iron/copper reductases, involved in iron homeostasis
	YLR278C	YLR278C	1342	Zinc-cluster protein
shadi: Bitscore over 100 was chosen

## Sheet: summery_total
genes are scored as present if bitscore equal to or >100, then checked for lenght of alignment	interseting to highlitht in table or tree				presenti in outgroup	Actually a MGSG
Fatty acid synthesis
	YKL182W	FAS1	2052	Fatty Acid Synthase	2	missing in AM present in other
	YPL231W	FAS2	1888	Fatty Acid Synthase	3	missing in AM present in other
Thiamine metabolism/transport
	YGR144W	THI4	327	Thiazole synthase	2	missing in AM present in other
	YPL214C	THI6	541	Bifunctional enzyme with thiamine-phosphate pyrophosphorylase and 4-methyl-5-beta-hydroxyethylthiazole kinase activities	1	missing in AM present in other
	YLR237W	THI7	599	Plasma membrane transporter responsible for the uptake of thiamine	4	missing in AM and Mortierella of Mucor found in Heseltinella and 2 umbelopsis
	YOL055C	THI20	552	Multifunctional protein with hydroxymethylpyrimidine phosphate (HMP-P) kinase and thiaminase activities	2	missing in AM present in other
	YPL258C	THI21	552	Hydroxymethylpyrimidine phosphate kinase	2	missing in AM present in other
	YPR121W	THI22	573	Hydroxymethylpyrimidine phosphate kinases	2	missing in AM present in other
	YOR192C	THI72	600	Transporter of thiamine or related compound	2	missing in AM present in Mucor not in Mortierello
	YOR071C	NRT1	599	High-affinity nicotinamide riboside transporter	4	missing in AM present in Mucor not in Mortierello
Sugar metabolism
	YIL162W	SUC2	533	Invertase	missing	missing in all except Umbelopsis vinases
Allantoin metabolism/transport
	YIR028W	DAL4	636	Allantoin permease	4	missing in AM and Mortierella found in Heseltinella and 2 umbelopsis
Alchol metabolism
	YGL256W	ADH4	383	Alcohol dehydrogenase isoenzyme type IV	2	R irr has 2 copies, no other AM, found in all Mortierello and most Mucor
	YOL165C	AAD15	144	Putative aryl-alcohol dehydrogenase	1	missing in AM and Mortierella found in Heseltinella and 2 umbelopsis
Uracil metabolism/transport
	YBL042C	FUI1	640	High affinity uridine permease	4	missing in AM and Mortierella found in Heseltinella and 2 umbelopsis
	YBR021W	FUR4	634	Uracil permease	4	missing in AM and Mortierella found in Heseltinella and 2 umbelopsis
Detoxification/stress response
	YPR201W	ARR3	405	Arsenite transporter	1	missing in AM present in other
	YGR213C	RTA1	318	Protein involved in 7-ami-cholesterol resistance	0	missing in all
	YIL053W	RHR2	251	DL-glycerol-3-phosphatase	7	missing in AM present in other
	YER185W	PUG1	304	Plasma membrane protein with roles in the uptake of protoprophyrin IX and the efflux of heme	0	missing in all
	YGR234W	YHB1	400	Nitric oxide oxidoreductase	0	missing in all except in one Rhizophagus same as in Kobayashi
	YHR044C	DOG1	247	2-deoxyglucose-6-phosphate phosphatase	7	missing in AM present in other
	YHR043C	DOG2	247	2-deoxyglucose-6-phosphate phosphatase	7	missing in AM present in other
	YGL196W	DSD1	429	D-serine dehydratase (aka D-serine ammonia-lyase)	0	missing in AM except A colombiana, found in Mucoro but not in Mortierello
Chaperones
	YBR227C	MCX1	521	Mitochondrial matrix protein	2	missing in AM except A colombiana, found in Mucoro and Mortierello
Proteases/peptidases
	YHR132C	ECM14	431	Putative metalloprotease	7	missing in AM except Agerde; in both umbelopsis and lots in Mortierello
Aromatic ami-acid metabolism
	YGL202W	ARO8	501	Aromatic ami-transferase I	missing	Found in Mucor and Mortierello + AM in 1 R irr and 4 basal
	YHR137W	ARO9	514	Aromatic ami-transferase II	missing	Found in Mucor and Mortierello + AM in 1 R irr and 4 basal
Channels/transporters
	YKL221W	MCH2	474	Monocarboxylate permeases	8	3 in AM (in all Claroglom) crazy numbers in Mucoro many in Mortierello
	YJL093C	TOK1	692	Outward-rectifier potassium channel	1	missing in all
	YBR296C	PHO89	575	Na+/Pi cotransporter	10	presentin in some of AM (lots) some Mucoro and all mortereille
Mating type/cell cycle/budding
	YIL140W	AXL2	824	Integral plasma membrane protein required for axial budding in haploid cells	missing	missing in all
ER quality control
	YPL096W	PNG1	364	Conserved peptide N-glycanase required for deglycosylation of misfolded glycoproteins during proteasome-dependent degradation	missing	missing in AM, present in both Mucor and Mortierello
	YBR015C	MNN2	598	Alpha-1,2-mannosyltransferase	missing	missing in all
	YJL186W	MNN5	587	Alpha-1,2-mannosyltransferase	missing	missing in all
Others
	YLL057C	JLP1	413	Fe(II)-dependent sulfonate/alpha-ketoglutarate dioxygenase, involved in sulfonate catabolism for use as a sulfur source	missing	missing in AM present in other
	YNL229C	URE2	355	Nitrogen catabolite repression transcriptional regulator	1	we detect many in AM and some in mucoro (umbelopsis + in 1 endogonales (jim lac) NOT IN Mortierello!
	YLR047C	FRE8	687	Iron/copper reductases, involved in iron homeostasis	missing	missing in all
	YLR278C	YLR278C	1342	Zinc-cluster protein	missing	missing in all

## Sheet: summary_table
ID		FAS1	FAS2	AAD15	ADH4	ARO8	ARO9	DAL4	ARR3	RTA1	RHR2check	PUG1	YHB1	DOG1	DOG2	DSD1	ECM14	FUI1	FUR4	MCH2	TOK1	PHO89	MCX1	MNN2	MNN5	PNG1	SUC2	THI4	THI6	THI7	THI20	THI21	THI22	THI72	NRT1	AXL2	URE2	YLR278C	FRE8	JLP1
Funneliformis mosseae (UK204)	fcaled	0	0	0	0	0	0	0	0	0	0	0	0	0	0	0	0	0	0	0	0	3	0	0	0	0	0	0	0	0	0	0	0	0	0	0	5	0	0	0
Funneliformis mosseae pot B 2015	fmosse	0	0	0	0	0	0	0	0	0	0	0	0	0	0	0	0	0	0	0	0	3	0	0	0	0	0	0	0	0	0	0	0	0	0	0	2	0	0	0
Oehlia diaphana	Rhice1	0	0	0	0	0	0	0	0	0	0	0	0	0	0	0	0	0	0	0	0	2	0	0	0	0	0	0	0	0	0	0	0	0	0	0	1	0	0	0
Rhizophagus irregularis	Rhidi1	0	0	0	0	1	0	0	0	0	0	0	0	0	0	0	0	0	0	0	0	3	0	0	0	0	0	0	0	0	0	0	0	0	0	0	8	0	0	0
Rhizophagus irregularis	RhiirA1	0	0	0	2	0	0	0	0	0	0	0	1	0	0	0	0	0	0	0	0	2	0	0	0	0	0	0	0	0	0	0	0	0	0	0	6	0	0	0
Rhizophagus irregularis_w3	rirreg	0	0	0	0	0	0	0	0	0	0	0	0	0	0	0	0	0	0	0	0	2	0	0	0	0	0	0	0	0	0	0	0	0	0	0	6	0	0	0
Acaulospora colombiana	acolom	0	0	0	0	0	0	0	0	0	0	0	0	0	0	1	0	0	0	0	0	2	1	0	0	0	0	0	0	0	0	0	0	0	0	0	1	0	0	0
Acaulospora morrowiae	amorro	0	0	0	0	0	0	0	0	0	0	0	0	0	0	0	0	0	0	0	0	1	0	0	0	0	0	0	0	0	0	0	0	0	0	0	1	0	0	0
Diversispora epigaea	Depige	0	0	0	0	0	0	0	0	0	0	0	0	0	0	0	0	0	0	0	0	0	0	0	0	0	0	0	0	0	0	0	0	0	0	0	0	0	0	0
Diversispora eburnea	deburn	0	0	0	0	0	0	0	0	0	0	0	0	0	0	0	0	0	0	0	0	0	0	0	0	0	0	0	0	0	0	0	0	0	0	0	0	0	0	0
Gigaspora rosea	Gigro	0	0	0	0	0	0	0	0	0	0	0	0	0	0	0	0	0	0	0	0	0	0	0	0	0	0	0	0	0	0	0	0	0	0	0	0	0	0	0
Gigaspora margarita	gmarga	0	0	0	0	0	0	0	0	0	0	0	0	0	0	0	0	0	0	0	0	0	0	0	0	0	0	0	0	0	0	0	0	0	0	0	0	0	0	0
Dentiscutata erythropus	deryth	0	0	0	0	0	0	0	0	0	0	0	0	0	0	0	0	0	0	0	0	0	0	0	0	0	0	0	0	0	0	0	0	0	0	0	0	0	0	0
Cetraspora pellucida	cpellu	0	0	0	0	0	0	0	0	0	0	0	0	0	0	0	0	0	0	0	0	0	0	0	0	0	0	0	0	0	0	0	0	0	0	0	0	0	0	0
Racocetra fulgida	rfulgi	0	0	0	0	0	0	0	0	0	0	0	0	0	0	0	0	0	0	0	0	1	0	0	0	0	0	0	0	0	0	0	0	0	0	0	0	0	0	0
Claroideoglomus candidum NC172	ccandi	0	0	0	0	0	0	0	0	0	0	0	0	0	0	0	0	0	0	1	0	2	0	0	0	0	0	0	0	0	0	0	0	0	0	0	1	0	0	0
Claroideoglomus candidum pot B 6-9	ccandik	0	0	0	0	0	0	0	0	0	0	0	0	0	0	0	0	0	0	1	0	2	0	0	0	0	0	0	0	0	0	0	0	0	0	0	1	0	0	0
Clarodioglomus claroideum	cclaro	0	0	0	0	0	0	0	0	0	0	0	0	0	0	0	0	0	0	1	0	2	0	0	0	0	0	0	0	0	0	0	0	0	0	0	1	0	0	0
Geosiphon pyriformis	Geopyr1	0	0	0	0	0	0	0	0	0	0	0	0	0	0	0	0	0	0	0	0	0	0	0	0	0	0	0	0	0	0	0	0	0	0	0	0	0	0	0
Ambispora gerdemannii	agerde	0	0	0	0	1	1	0	0	0	0	0	0	0	0	0	1	0	0	0	0	0	0	0	0	0	0	0	0	0	0	0	0	0	0	0	1	0	0	0
Ambispora leptoticha	alepto	0	0	0	0	1	1	0	0	0	0	0	0	0	0	0	0	0	0	0	0	0	0	0	0	0	0	0	0	0	0	0	0	0	0	0	1	0	0	0
Paraglomus brasilianum	pbrasi	0	0	0	0	1	1	0	0	0	0	0	0	0	0	0	0	0	0	0	0	0	0	0	0	0	0	0	0	0	0	0	0	0	0	0	1	0	0	0
Paraglomus occultum	poculu	0	0	0	0	1	1	0	0	0	0	0	0	0	0	0	0	0	0	0	0	0	0	0	0	0	0	0	0	0	0	0	0	0	0	0	2	0	0	0
Endogone sp.	Endsp	1	1	0	0	2	2	0	0	0	1	0	0	1	1	1	0	0	0	3	0	0	1	0	0	1	0	0	0	0	0	0	0	0	0	0	0	0	0	0
Jimgerdemannia flammicorona	Jimfl	0	0	0	0	1	1	0	2	0	1	0	0	1	1	1	0	0	0	3	0	0	0	0	0	0	0	0	0	0	0	0	0	0	0	0	0	0	0	0
Jimgerdemannia lactiflua	Jimlac	2	2	0	0	1	1	0	1	0	1	0	0	1	1	0	0	0	0	0	0	0	1	0	0	0	0	0	0	0	0	0	0	0	0	0	1	0	0	0
Hesseltinella vesiculosa	Hesve2	1	1	1	1	2	2	1	0	0	1	0	0	1	1	1	0	1	1	10	0	1	2	0	0	1	0	1	1	1	1	1	1	1	1	0	0	0	0	2
Mucor lusitanicus	Mucci2	2	2	0	1	2	2	0	1	0	2	0	0	2	2	1	0	0	0	12	0	3	2	0	0	1	0	1	1	0	1	1	1	0	0	0	0	0	0	4
Mucor circinelloides	Muccir1	2	3	0	1	2	2	0	1	0	2	0	0	2	2	1	0	0	0	13	0	3	2	0	0	1	0	1	1	0	1	1	1	0	0	0	0	0	0	4
Mucor lanceolatus	Muclan1	1	1	0	1	2	2	0	1	0	1	0	0	0	0	1	0	0	0	11	0	2	3	0	0	1	0	1	1	0	1	1	1	0	0	0	0	0	0	2
Mucor endophyticus	Mucend1	2	3	0	2	2	2	0	1	0	2	0	0	2	1	1	0	0	0	11	0	2	2	0	0	1	0	1	1	0	1	1	1	0	0	0	0	0	0	1
Rhizopus microsporus	Rhimi1	1	2	0	1	2	2	0	1	0	1	0	0	1	1	1	0	0	0	7	0	0	1	0	0	1	0	1	0	0	1	1	1	0	0	0	0	0	0	1
Rhizopus delemar	Rhior3	1	3	0	0	2	2	0	1	0	0	0	0	0	0	1	0	0	0	10	0	0	1	0	0	0	0	1	1	0	1	1	1	0	0	0	0	0	0	2
Lichtheimia corymbifera	Liccor	1	2	0	0	2	2	0	2	0	1	0	0	1	1	1	0	0	0	12	0	1	3	0	0	1	0	0	1	0	2	2	2	0	0	0	0	0	0	2
Umbelopsis isabellina	uisab	1	1	1	1	1	1	1	2	0	1	0	0	1	1	1	2	1	1	5	0	1	1	0	0	1	0	1	1	1	1	1	1	1	1	0	2	0	0	3
Umbelopsis vinacea	uvina	1	1	2	1	1	1	1	2	0	1	0	0	1	1	1	2	1	1	7	0	1	1	0	0	1	1	0	1	1	1	1	1	1	1	0	1	0	0	3
Lobosporangium transversale	Lobtra	1	2	0	1	2	2	0	0	0	1	0	0	1	1	0	3	0	0	5	0	1	1	0	0	1	0	1	1	0	1	1	1	0	0	0	0	0	0	2
Mortierella sp AD185	MorAD	1	2	0	1	2	2	0	2	0	1	0	0	1	1	0	7	0	0	5	0	1	1	0	0	1	0	1	1	0	1	1	1	0	0	0	0	0	0	3
Mortierella sp_GB	MorGB	1	2	0	1	2	2	0	1	0	0	0	0	1	1	0	5	0	0	4	0	1	1	0	0	1	0	1	1	0	1	1	1	0	0	0	0	0	0	3
Mortierella alpina	Moralp	1	2	0	1	4	4	0	1	0	1	0	0	0	1	0	9	0	0	4	0	3	1	0	0	1	0	1	1	0	1	1	1	0	0	0	0	0	0	3
Linnemannia elongata	Morel	1	2	0	1	2	2	0	2	0	1	0	0	1	1	0	5	0	0	5	0	4	2	0	0	1	0	1	1	0	1	1	1	0	0	0	0	0	0	2
Podila humilis	Morhum	1	2	0	1	2	2	0	1	0	2	0	0	1	1	0	6	0	0	8	0	4	2	0	0	1	0	1	1	0	1	1	1	0	0	0	0	0	0	2
Podila verticillata	Morve1	1	2	0	1	2	2	0	1	0	2	0	0	1	1	0	5	0	0	6	0	6	2	0	0	1	0	1	1	0	1	1	1	0	0	0	0	0	0	2
Podila minutissima	Mormin	1	2	0	1	2	2	0	1	0	2	0	0	1	1	0	6	0	0	10	0	4	2	0	0	1	0	1	1	0	1	1	1	0	0	0	0	0	0	2
Actinomortierella capitata	Morcap	1	2	0	1	2	2	0	3	0	1	0	0	1	1	0	4	0	0	3	0	3	1	0	0	1	0	1	1	0	1	1	1	0	0	0	0	0	0	1
Basidiobolus meristosporus	Basme	2	3	2	1	0	0	4	1	0	7	0	0	7	7	0	7	4	4	8	1	10	2	0	0	0	0	2	1	4	2	2	2	4	4	0	1	0	0	9
		fatty acid synthase		alcohol metabolism		aromatic amid acid metabolism		alantonin methabolism	DITAXIFICATION/STREESS RESPOND								putetive metalo protiase	urasil methabolism transport		channel/transporter			chapparon	ER coality control			suger methabolism	thiamin methabolism								mating type	others
summary across phyla		FAS1	FAS2	AAD15	ADH4	ARO8	ARO9	DAL4	ARR3	RTA1	RHR2check	PUG1	YHB1	DOG1	DOG2	DSD1	ECM14	FUI1	FUR4	MCH2	TOK1	PHO89	MCX1	MNN2	MNN5	PNG1	SUC2	THI4	THI6	THI7	THI20	THI21	THI22	THI72	NRT1	AXL2	URE2	YLR278C	FRE8	JLP1
AM		0	0	0	0.0869565	0.217391	0.173913	0	0	0	0	0	0.0434783	0	0	0.0434783	0.0434783	0	0	0.130435	0	1.08696	0.0434783	0	0	0	0	0	0	0	0	0	0	0	0	0	1.65217	0	0	0
Mucoro		1.23077	1.69231	0.307692	0.692308	1.69231	1.69231	0.230769	1.15385	0	1.15385	0	0	1.07692	1	0.923077	0.307692	0.230769	0.230769	8	0	1.07692	1.53846	0	0	0.769231	0.0769231	0.615385	0.692308	0.230769	0.846154	0.846154	0.846154	0.230769	0.230769	0	0.307692	0	0	1.84615
mirtirello		1	2	0	1	2.22222	2.22222	0	1.33333	0	1.22222	0	0	0.888889	1	0	5.55556	0	0	5.55556	0	3	1.44444	0	0	1	0	1	1	0	1	1	1	0	0	0	0	0	0	2.22222
Endogone sp.		1	1	0	0	1.33333	1.33333	0	1	0	1	0	0	1	1	0.666667	0	0	0	2	0	0	0.666667	0	0	0.333333	0	0	0	0	0	0	0	0	0	0	0.333333	0	0	0
Count avcross phyla	total nr of genomes
AM	23	0	0	0	1	5	4	0	0	0	0	0	1	0	0	1	1	0	0	3	0	12	1	0	0	0	0	0	0	0	0	0	0	0	0	0	15	0	0	0
Mucoro	13	12	12	3	8	13	13	3	11	0	12	0	0	11	11	12	2	3	3	12	0	8	12	0	0	10	1	8	9	3	10	10	10	3	3	0	3	0	0	10
mirtirello	9	9	9	0	9	9	9	0	8	0	8	0	0	8	9	0	9	0	0	9	0	9	9	0	0	9	0	9	9	0	9	9	9	0	0	0	0	0	0	9
Endogone sp.		2	2	0	0	3	3	0	2	0	3	0	0	3	3	2	0	0	0	2	0	0	2	0	0	1	0	0	0	0	0	0	0	0	0	0	1	0	0	0

## Sheet: True MGCG
genes are scored as present if bitscore equal to or >100, then checked for lenght of alignment	This list are the MGCG that are present in the sister lineges but not in Glomero
based on Table S6 Tang et al 2016. but kobayashi analysis 2018 might have additional, these are presented as pathways and not as straight forward to blast
Fatty acid synthesis	Gene ID	Name	Length (aa)	Desription	Copies in outgroup
	YKL182W	FAS1	2052	Fatty Acid Synthase	2
	YPL231W	FAS2	1888	Fatty Acid Synthase	3
Thiamine metabolism/transport
	YGR144W	THI4	327	Thiazole synthase	2
	YPL214C	THI6	541	Bifunctional enzyme with thiamine-phosphate pyrophosphorylase and 4-methyl-5-beta-hydroxyethylthiazole kinase activities	1
	YOL055C	THI20	552	Multifunctional protein with hydroxymethylpyrimidine phosphate (HMP-P) kinase and thiaminase activities	2
	YPL258C	THI21	552	Hydroxymethylpyrimidine phosphate kinase	2
	YPR121W	THI22	573	Hydroxymethylpyrimidine phosphate kinases	2
Detoxification/stress response
	YPR201W	ARR3	405	Arsenite transporter	1
*	YIL053W	RHR2	251	DL-glycerol-3-phosphatase	7	Kobayashi finds this one in R. irregularis in the Maeda assembly, which we do not use we detect something in Rhizophagus but not above our detection limit
	YHR044C	DOG1	247	2-deoxyglucose-6-phosphate phosphatase	7
	YHR043C	DOG2	247	2-deoxyglucose-6-phosphate phosphatase	7
ER quality control
	YPL096W	PNG1	364	Conserved peptide N-glycanase required for deglycosylation of misfolded glycoproteins during proteasome-dependent degradation	missing
Sulfonate catabolism
	YLL057C	JLP1	413	Fe(II)-dependent sulfonate/alpha-ketoglutarate dioxygenase, involved in sulfonate catabolism for use as a sulfur source	missing

## Sheet: AAD15
qseqid	sseqid	pident	length	mismatch	gapopen	qstart	qend	sstart	send	evalue	bitscore
AAD15	Basme2finSC|315751|fgenesh1_kg.220_#_1_#_Locus814v1rpkm242.75	63.57	129	46	1	1	129	224	351	2e-50	167
AAD15	Basme2finSC|238452|e_gw1.585.14.1	62.79	129	47	1	1	129	224	351	2e-50	166
AAD15	Basme2finSC|26295|CE26294_145	57.14	42	18	0	1	42	30	71	1e-09	51.6
AAD15	Basme2finSC|411285|estExt_Genemark1.C_5650008	25.23	111	78	2	7	117	228	333	1e-06	45.1
AAD15	Endsp1|87813|augustus_masked-NODE_147_length_37429_cov_20%252E4874-abinit-gene-0.0-mRNA-1	30.91	110	66	2	6	115	300	399	3e-08	50.1
AAD15	Hesve2finisherSC|1323832|estExt_Genewise1Plus.C_190118	60.47	129	51	0	1	129	224	352	7e-50	165
AAD15	Hesve2finisherSC|1321756|estExt_Genewise1Plus.C_130142	28.18	110	78	1	6	115	222	330	3e-08	50.1
AAD15	Jimlac1|128387|maker-NODE_14876_length_4256_cov_14%252E4958-snap-gene-0.10-mRNA-1	28.18	110	69	3	6	115	234	333	2e-07	47.4
AAD15	Liccor1|1885|LCOR_01807.1	28.46	123	79	3	6	120	147	268	2e-07	47.4
AAD15	Morcap1|485119|estExt_Genewise1.C_170006	30.91	110	71	2	6	115	229	333	6e-07	46.2
AAD15	Morcap1|485119|estExt_Genewise1.C_170006	29.09	110	73	3	6	115	642	746	1e-05	42.4
AAD15	Morcap1|467998|e_gw1.6.14.1	30.43	115	74	4	6	119	228	337	2e-05	41.6
AAD15	Morcap1|534121|fgenesh1_kg.6_#_2496_#_TRINITY_DN17134_c0_g5_i1	31.82	110	67	4	6	115	206	307	3e-05	41.2
AAD15	Mucci2|151898|fgenesh1_pm.02_#_101	23.64	110	82	2	6	115	220	327	6e-07	45.8
AAD15	Mucci2|136148|e_gw1.01.2393.1	29.09	110	76	2	6	115	222	329	3e-06	43.9
AAD15	Mucci2|136103|e_gw1.01.2345.1	28.57	105	73	2	11	115	224	326	6e-06	43.1
AAD15	Muccir1_3|1457941|estExt_Genemark1.C_4_t20018	26.67	105	76	1	11	115	237	340	6e-07	46.2
AAD15	Muccir1_3|1137364|CE137364_188	23.64	110	82	2	6	115	231	338	7e-07	45.8
AAD15	Muccir1_3|1375673|fgenesh1_kg.4_#_2904_#_TRINITY_DN5196_c1_g1_i2	29.09	110	76	2	6	115	233	340	4e-06	43.9
AAD15	Muccir1_3|1435996|estExt_fgenesh1_pg.C_4_t10473	28.57	105	73	2	11	115	237	339	6e-06	43.1
AAD15	Rhice1_1|855960|MIX13117_124_13	29.03	124	85	3	7	128	224	346	1e-08	51.6
AAD15	Rhice1_1|878624|estExt_Genemark1.C_3590001	27.01	137	95	4	7	141	230	363	3e-07	47.4
AAD15	Rhice1_1|830759|gm1.19754_g	27.01	137	95	4	7	141	230	363	3e-07	47.4
AAD15	Rhice1_1|808242|estExt_fgenesh1_pg.C_4240010	26.61	124	88	3	7	128	231	353	6e-07	46.6
AAD15	Rhice1_1|879263|estExt_Genemark1.C_4240001	25.00	124	90	3	7	128	224	346	1e-05	42.7
AAD15	Rhice1_1|808243|estExt_fgenesh1_pg.C_4240011	24.00	125	84	4	7	125	224	343	7e-05	40.4
AAD15	Rhice1_1|833438|gm1.22433_g	24.00	125	84	4	7	125	224	343	8e-05	40.4
AAD15	Rhidi1|814455|estExt_Genemark1.C_1620024	24.19	124	90	3	7	129	224	344	3e-07	47.4
AAD15	Rhidi1|814463|estExt_Genemark1.C_1620033	26.77	127	89	4	4	129	65	188	1e-06	45.4
AAD15	Rhidi1|742059|estExt_fgenesh1_pg.C_1620020	26.40	125	89	3	7	129	223	346	2e-06	45.1
AAD15	Rhidi1|758866|gm1.10049_g	24.19	124	87	3	7	129	220	337	3e-06	44.7
AAD15	Rhidi1|814460|estExt_Genemark1.C_1620030	25.81	124	89	3	7	128	220	342	5e-06	44.3
AAD15	Rhidi1|816425|estExt_Genemark1.C_2540004	24.44	135	89	4	7	134	228	356	6e-06	43.9
AAD15	RhiirA1_1|446322|estExt_fgenesh1_pg.C_19410005	27.20	125	88	3	7	129	175	298	2e-07	47.8
AAD15	RhiirA1_1|471122|gm1.23603_g	27.20	125	88	3	7	129	198	321	2e-07	47.8
AAD15	RhiirA1_1|539506|estExt_Genemark1.C_10720001	27.20	125	88	3	7	129	221	344	2e-07	47.8
AAD15	RhiirA1_1|499035|MIX11468_1340_98	24.39	123	89	3	7	128	224	343	1e-06	46.2
AAD15	RhiirA1_1|428289|fgenesh1_kg.1749_#_2_#_step3_rep_c1028	26.61	124	84	3	7	124	228	350	2e-06	45.4
AAD15	RhiirA1_1|445659|estExt_fgenesh1_pg.C_14730001	25.20	127	92	3	7	131	221	346	4e-06	44.3
AAD15	RhiirA1_1|499041|MIX11474_112_28	25.00	124	90	3	7	128	224	346	8e-06	43.5
AAD15	RhiirA1_1|426609|fgenesh1_kg.1265_#_1_#_remain_c13011	25.00	112	83	1	23	134	5	115	3e-05	40.4
AAD15	RhiirA1_1|51882|CE51881_126	25.00	112	83	1	23	134	5	115	3e-05	40.4
AAD15	RhiirA1_1|540275|estExt_Genemark1.C_12690001	25.19	131	87	3	7	128	224	352	6e-05	40.8
AAD15	Rhimi1_1|311722|estExt_fgenesh1_pg.C_3_t20130	30.43	115	67	3	6	115	222	328	9e-07	45.1
AAD15	Rhior3|8935|RO3G_12828	28.18	110	77	2	6	115	239	346	4e-07	46.6
AAD15	Rhior3|8942|RO3G_12835	27.27	110	78	2	6	115	239	346	5e-06	43.5
AAD15	Uisab|KAG2176422.1	65.89	129	43	1	1	129	224	351	9e-55	177
AAD15	Uisab|KAG2179752.1	41.09	129	71	2	1	129	221	344	6e-25	97.4
AAD15	Uisab|KAG2177265.1	29.57	115	69	3	11	125	237	339	2e-07	47.4
AAD15	Uvina|KAG2177454.1	67.44	129	41	1	1	129	224	351	7e-56	181
AAD15	Uvina|KAG2174544.1	64.34	129	45	1	1	129	224	351	3e-53	174
AAD15	Uvina|KAG2172937.1	42.42	132	71	2	1	132	203	329	5e-25	97.4
AAD15	Uvina|KAG2181685.1	31.43	105	62	2	11	115	237	331	1e-07	48.1
AAD15	amorro|13648_t	28.46	130	87	3	4	128	216	344	3e-07	47.0
AAD15	deryth|18311_t	27.91	129	87	5	5	129	222	348	2e-05	42.4
AAD15	rirreg|2389_t	27.07	133	95	2	2	134	220	350	1e-09	55.1
AAD15	rirreg|7494_t	27.13	129	86	4	2	124	85	211	1e-06	45.4
AAD15	rirreg|20250_t	23.58	123	88	3	7	128	224	341	3e-06	44.7
AAD15	rirreg|23462_t	29.67	91	62	2	40	129	188	277	3e-06	44.3
AAD15	rirreg|22718_t	24.80	125	90	3	6	129	209	330	7e-06	43.5
AAD15	rirreg|7722_t	25.20	127	92	3	7	131	215	340	1e-05	43.1
AAD15	rirreg|11290_t	24.63	134	90	3	4	128	221	352	3e-05	41.6
AAD15	rirreg|9084_t	24.81	133	89	3	5	128	122	252	4e-05	41.2
AAD15	rirreg|23127_t	26.67	90	64	2	40	128	228	316	6e-05	40.8

## Sheet: ADH4
qseqid	sseqid	pident	length	mismatch	gapopen	qstart	qend	sstart	send	evalue	bitscore
ADH4	Basme2finSC|223236|e_gw1.234.34.1	26.81	317	207	6	85	379	91	404	1e-26	108
ADH4	Endsp1|90653|maker-NODE_3363_length_8948_cov_17%252E8339-augustus-gene-0.10-mRNA-1	27.91	129	74	1	143	252	1	129	6e-09	55.5
ADH4	Hesve2finisherSC|1328222|estExt_Genewise1Plus.C_400140	28.17	323	191	6	15	297	70	391	1e-31	124
ADH4	Jimfl_AD_1|474996|augustus_masked-NODE_21702_length_3520_cov_8%252E64604-abinit-gene-0.1-mRNA-1	29.32	133	75	1	142	255	6	138	7e-11	61.6
ADH4	Jimlac1|127721|maker-NODE_13305_length_4646_cov_15%252E6729-snap-gene-0.11-mRNA-1	24.34	267	142	6	41	255	135	393	3e-10	59.7
ADH4	Lobtra1|377555|fgenesh1_pm.15_#_35	27.72	386	227	9	15	352	8	389	1e-33	129
ADH4	MorAD185_1_1|356349|fgenesh1_kg.17_#_646_#_TRINITY_DN5011_c0_g2_i1	28.83	385	223	9	15	352	85	465	2e-34	133
ADH4	MorGBAus27b_1|495743|gm1.3713_g	27.79	385	227	8	15	352	83	463	8e-34	130
ADH4	Moralp1_1|202004|CE202003_6600	29.88	338	193	7	15	312	81	414	7e-31	122
ADH4	Morcap1|69167|CE69166_22759	27.27	385	229	9	15	352	73	453	8e-33	127
ADH4	Morel2|144681|Morel1.fgenesh1_pm.12_#_26	30.77	338	190	7	15	312	60	393	1e-35	136
ADH4	Morhum1|363525|e_gw1.11.8.1	29.59	338	194	7	15	312	64	397	9e-29	115
ADH4	Mormin1_1|387989|estExt_Genewise1Plus.C_7_t10186	29.29	338	195	7	15	312	84	417	5e-29	116
ADH4	Morve1|8022|MVEG_04693T0	29.59	338	194	7	15	312	85	418	1e-28	115
ADH4	Mucci2|156270|fgenesh1_kg.04_#_312_#_1082_1_CCIA_CCIB_EXTA	26.76	411	253	9	15	379	70	478	9e-32	124
ADH4	Muccir1_3|1392052|fgenesh1_kg.7_#_939_#_TRINITY_DN1367_c0_g2_i1	26.76	411	253	9	15	379	70	478	1e-31	124
ADH4	Mucend1|7190|Hydroxyacid-oxoacid	26.39	413	252	10	15	379	70	478	4e-33	128
ADH4	Muclan1|2580|Hydroxyacid-oxoacid	27.01	411	252	9	15	379	70	478	1e-32	127
ADH4	RhiirA1_1|356060|e_gw1.5795.3.1	32.88	368	210	7	33	380	14	364	2e-53	184
ADH4	RhiirA1_1|356071|e_gw1.5877.3.1	25.98	358	256	4	7	355	1	358	1e-26	108
ADH4	RhiirA1_1|480544|gm1.33025_g	38.64	176	106	2	1	175	1	175	1e-22	94.0
ADH4	RhiirA1_1|481566|gm1.34047_g	42.67	75	43	0	221	295	1	75	6e-14	67.8
ADH4	RhiirA1_1|482366|gm1.34847_g	28.79	132	90	2	217	346	3	132	3e-08	52.4
ADH4	Rhimi1_1|109343|CE109342_6016	26.39	413	252	9	15	379	70	478	4e-32	125
ADH4	Rhior3|16015|RO3G_09065	25.72	416	254	10	15	379	70	481	3e-30	120
ADH4	Uisab|KAG2179105.1	27.25	378	225	7	15	346	77	450	8e-35	133
ADH4	Uisab|KAG2171717.1	25.00	348	224	11	64	377	74	418	1e-21	94.4
ADH4	Uvina|KAG2187701.1	28.68	387	216	10	15	346	77	458	4e-32	125

## Sheet: ARO8
qseqid	sseqid	pident	length	mismatch	gapopen	qstart	qend	sstart	send	evalue	bitscore
ARO8	Basme2finSC|405621|estExt_Genemark1.C_720021	23.30	412	241	15	103	496	60	414	6e-19	87.8
ARO8	Basme2finSC|319027|fgenesh1_kg.482_#_1_#_Locus6375v1rpkm21.75	22.06	272	174	9	104	373	39	274	4e-08	53.9
ARO8	Depiga|RHZ45423.1	24.64	207	127	6	134	334	114	297	1e-06	50.4
ARO8	Endsp1|90122|maker-NODE_277_length_30646_cov_18%252E931-snap-gene-0.51-mRNA-1	34.47	499	275	12	8	498	13	467	4e-86	275
ARO8	Endsp1|86139|maker-NODE_1_length_109792_cov_17%252E6942-augustus-gene-0.116-mRNA-1	28.57	490	267	10	8	496	2	409	1e-48	173
ARO8	Hesve2finisherSC|1322493|estExt_Genewise1Plus.C_150130	27.27	495	269	11	8	494	2	413	5e-56	194
ARO8	Hesve2finisherSC|1299545|estExt_Genewise1.C_3_t10439	27.55	490	271	11	8	496	2	408	3e-52	183
ARO8	Hesve2finisherSC|318251|Hesve1.fgenesh1_pm.6_#_151	25.17	143	82	3	189	324	131	255	8e-11	61.2
ARO8	Jimfl_AD_1|479240|maker-NODE_4089_length_14570_cov_7%252E95797-augustus-gene-0.28-mRNA-1	29.02	417	224	8	99	496	119	482	9e-50	178
ARO8	Jimlac1|136565|maker-NODE_4538_length_8261_cov_15%252E779-snap-gene-0.17-mRNA-1	27.74	447	228	10	99	496	137	537	3e-45	166
ARO8	Jimlac1|137080|JlacOSC162217_09565:hit:1930-RA_augustus_masked-NODE_5486_length_7565_cov_12%252E0639-abinit-gene-0.0-mRNA-1	38.38	99	56	2	287	385	103	196	5e-10	57.8
ARO8	Liccor1|7828|LCOR_07116.1	28.43	496	264	12	8	494	2	415	8e-62	210
ARO8	Liccor1|1278|LCOR_01220.1	28.28	495	266	13	8	494	2	415	4e-61	208
ARO8	Liccor1|5794|LCOR_05287.1	28.95	114	64	2	211	324	156	252	1e-08	55.8
ARO8	Liccor1|6139|LCOR_05594.1	25.41	244	150	8	89	324	71	290	9e-05	43.5
ARO8	Lobtra1|300662|e_gw1.5.325.1	32.50	517	275	12	6	496	2	470	2e-83	268
ARO8	Lobtra1|379421|fgenesh1_pm.89_#_5	26.60	485	275	10	13	495	11	416	2e-43	159
ARO8	Lobtra1|347210|fgenesh1_kg.5_#_238_#_Locus3492v1rpkm39.15	21.63	356	233	12	104	447	110	431	6e-07	50.4
ARO8	MorAD185_1_1|394905|gm1.1171_g	34.56	515	287	15	6	496	2	490	9e-86	275
ARO8	MorAD185_1_1|325947|fgenesh1_kg.2_#_710_#_TRINITY_DN14041_c0_g1_i1	27.81	489	273	8	8	496	7	415	1e-55	194
ARO8	MorAD185_1_1|395068|gm1.1334_g	20.34	354	240	11	104	447	64	385	1e-08	56.2
ARO8	MorGBAus27b_1|437078|fgenesh1_kg.3_#_816_#_TRINITY_DN5971_c1_g2_i1	34.12	507	301	10	3	496	7	493	2e-86	277
ARO8	MorGBAus27b_1|387197|e_gw1.16.292.1	27.41	456	263	7	8	463	7	394	1e-47	171
ARO8	MorGBAus27b_1|437829|fgenesh1_kg.3_#_1567_#_TRINITY_DN3937_c0_g1_i1	19.66	234	158	5	104	330	129	339	6e-06	47.8
ARO8	Moralp1_1|155820|CE155819_332	34.98	506	303	12	3	498	10	499	4e-90	286
ARO8	Moralp1_1|445406|e_gw1.5.91.1	34.92	504	302	13	6	498	2	490	5e-88	281
ARO8	Moralp1_1|511224|fgenesh1_kg.7_#_1953_#_TRINITY_DN3459_c0_g1_i1	33.53	507	286	13	3	496	9	477	7e-86	275
ARO8	Moralp1_1|466941|estExt_Genewise1.C_190275	28.48	495	271	10	1	494	1	413	2e-55	192
ARO8	Morcap1|538936|fgenesh1_kg.9_#_904_#_TRINITY_DN16088_c0_g2_i1	32.49	511	297	16	3	497	9	487	4e-80	260
ARO8	Morcap1|354250|CE354249_4595	29.52	498	266	13	1	496	1	415	5e-58	199
ARO8	Morcap1|547936|fgenesh1_kg.14_#_1497_#_TRINITY_DN18175_c4_g1_i3	20.39	363	229	11	104	447	122	443	7e-06	47.4
ARO8	Morel2|103629|Morel1.estExt_Genewise1Plus.C_2_t10249	34.13	504	278	14	3	496	12	471	5e-85	273
ARO8	Morel2|156986|Morel1.estExt_fgenesh1_pg.C_480027	28.48	495	270	11	8	500	7	419	3e-54	189
ARO8	Morel2|128337|Morel1.fgenesh1_pg.57_#_70	20.34	354	240	11	104	447	64	385	4e-06	48.1
ARO8	Morhum1|431556|fgenesh1_kg.455_#_5_#_TRINITY_DN10414_c0_g1_i1	34.56	518	297	15	3	497	9	507	3e-88	282
ARO8	Morhum1|432324|fgenesh1_pg.5_#_82	28.31	491	272	8	8	498	6	416	2e-53	187
ARO8	Morhum1|375462|e_gw1.333.23.1	20.69	348	234	11	110	447	27	342	2e-09	58.2
ARO8	Mormin1_1|448546|estExt_fgenesh1_pm.C_110024	33.98	512	308	14	3	497	9	507	2e-87	280
ARO8	Mormin1_1|447294|estExt_fgenesh1_pm.C_10323	27.20	489	274	9	8	495	6	413	4e-49	175
ARO8	Mormin1_1|478044|MIX4447_8251_86	20.90	354	238	11	104	447	64	385	4e-10	60.8
ARO8	Morve1|5227|MVEG_02136T0	34.56	518	297	15	3	497	9	507	3e-88	282
ARO8	Morve1|3267|MVEG_10928T0	28.11	491	273	8	8	498	6	416	9e-53	185
ARO8	Morve1|8786|MVEG_05427T0	20.90	354	238	11	104	447	139	460	4e-10	60.8
ARO8	Mucci2|90448|Mucci1.estExt_fgeneshMC_pg.C_20119	28.60	500	267	13	8	499	2	419	4e-57	197
ARO8	Mucci2|109356|Genemark1.5119_g	28.29	502	249	13	8	495	2	406	7e-54	188
ARO8	Mucci2|111540|Genemark1.7303_g	31.62	117	58	3	211	324	161	258	2e-09	58.2
ARO8	Muccir1_3|1398197|fgenesh1_kg.8_#_2379_#_TRINITY_DN9626_c0_g1_i1	28.60	500	267	13	8	499	2	419	5e-57	197
ARO8	Muccir1_3|1426462|estExt_fgenesh1_pm.C_2_t10090	28.43	496	265	12	8	495	2	415	1e-56	196
ARO8	Muccir1_3|1419422|fgenesh1_pm.1_#_277	31.62	117	58	3	211	324	161	258	6e-10	58.9
ARO8	Mucend1|391|Me74941.m_Kynurenine/alpha-aminoadipate	28.60	500	267	12	8	499	5	422	7e-56	194
ARO8	Mucend1|293|Kynurenine/alpha-aminoadipate	28.23	496	266	12	8	495	2	415	3e-55	192
ARO8	Mucend1|7326|Me95604.m_Unknown	30.70	114	59	1	211	324	163	256	6e-11	63.2
ARO8	Mucend1|10407|Me97575.m_Unknown	24.17	240	134	9	102	324	61	269	5e-06	47.4
ARO8	Muclan1|1249|Kynurenine/alpha-aminoadipate	29.64	496	259	11	8	495	2	415	1e-58	201
ARO8	Muclan1|2003|Ml02290.m_Kynurenine/alpha-aminoadipate	28.83	496	263	12	8	495	2	415	3e-58	200
ARO8	Muclan1|8449|Ml00636.m_Unknown	31.58	114	59	2	211	324	161	255	1e-09	58.5
ARO8	Muclan1|8673|Ml64976.m_Unknown	23.60	267	162	9	99	351	59	297	6e-05	43.9
ARO8	Rhice1_1|770249|fgenesh1_kg.185_#_97_#_TRINITY_DN15279_c0_g1_i2	22.26	301	194	9	104	391	72	345	3e-07	51.6
ARO8	Rhidi1|733560|fgenesh1_pm.160_#_4	23.44	273	168	11	132	391	102	346	2e-05	45.8
ARO8	RhiirA1_1|483954|gm1.36435_g	28.43	313	163	5	11	323	2	253	3e-31	121
ARO8	RhiirA1_1|483390|gm1.35871_g	30.50	141	67	4	185	324	1	111	2e-14	70.5
ARO8	RhiirA1_1|407745|fgenesh1_kg.22_#_70_#_TR3085|c0_g1_i1	23.44	273	168	11	132	391	101	345	3e-05	45.8
ARO8	Rhimi1_1|235596|gm1.3307_g	28.63	489	266	9	8	495	2	408	5e-61	207
ARO8	Rhimi1_1|270734|fgenesh1_kg.28_#_118_#_comp171777_c0_seq2	28.43	496	265	13	8	495	2	415	1e-57	198
ARO8	Rhimi1_1|5174|CE5173_1564	32.17	115	57	3	211	324	162	256	3e-09	57.4
ARO8	Rhior3|3|RO3G_17389	28.06	499	269	13	8	498	2	418	1e-55	193
ARO8	Rhior3|4161|RO3G_03835	27.57	399	231	8	101	494	20	365	2e-46	167
ARO8	Rhior3|2169|RO3G_10080	29.57	115	58	3	211	323	164	257	1e-08	54.7
ARO8	Rhior3|1799|RO3G_09684	24.62	199	117	6	134	324	109	282	2e-05	45.4
ARO8	Uisab|KAG2185002.1	29.30	488	262	9	8	494	3	408	3e-64	216
ARO8	Uisab|KAG2177042.1	23.00	313	198	9	31	324	4	292	1e-12	68.2
ARO8	Uisab|KAG2182203.1	22.14	262	163	8	85	334	50	282	3e-05	44.7
ARO8	Uvina|KAG2181840.1	29.49	495	265	10	3	495	1	413	2e-65	218
ARO8	Uvina|KAG2186701.1	28.72	188	86	6	183	351	15	173	2e-13	69.3
ARO8	Uvina|KAG2182957.1	20.17	238	161	5	104	334	86	301	2e-05	45.4
ARO8	agerde|13272_t	29.03	434	242	7	8	441	2	369	2e-53	186
ARO8	alepto|10985_t	28.81	486	264	11	8	492	2	406	1e-60	206
ARO8	ccandik|13440_t	25.63	238	135	10	217	447	179	381	2e-05	45.4
ARO8	cclaro|12589_t	25.97	181	102	6	217	391	179	333	5e-05	44.7
ARO8	cpellu|17994_t	22.70	326	205	12	134	447	136	426	5e-05	44.7
ARO8	deburn|11457_t	25.36	209	123	9	134	334	97	280	9e-07	49.7
ARO8	fcaled|19429_t	22.78	237	143	8	104	328	68	276	3e-05	45.1
ARO8	fmosse|9654_t	22.78	237	143	8	104	328	68	276	3e-05	45.4
ARO8	pbrasi|9136_t	30.20	490	256	12	8	494	2	408	5e-62	210
ARO8	poculu|11312_t	30.43	437	237	8	8	443	2	372	1e-58	200
ARO8	poculu|2643_t	23.53	204	125	6	134	330	96	275	4e-06	47.4
ARO8	rirreg|8907_t	23.44	273	168	11	132	391	374	618	4e-05	45.4
ARO8	test|11312_t	30.43	437	237	8	8	443	2	372	1e-58	200
ARO8	test|2643_t	23.53	204	125	6	134	330	96	275	4e-06	47.4

## Sheet: ARO9
qseqid	sseqid	pident	length	mismatch	gapopen	qstart	qend	sstart	send	evalue	bitscore
ARO9	Basme2finSC|405621|estExt_Genemark1.C_720021	25.30	249	144	8	100	338	60	276	9e-09	56.2
ARO9	Basme2finSC|319027|fgenesh1_kg.482_#_1_#_Locus6375v1rpkm21.75	24.85	169	101	4	101	268	39	182	1e-07	53.1
ARO9	Basme2finSC|286454|estExt_Genewise1Plus.C_3100005	22.09	172	119	5	101	268	68	228	2e-05	45.8
ARO9	Depiga|RHZ45423.1	24.43	176	108	6	101	268	83	241	3e-05	45.8
ARO9	Endsp1|90122|maker-NODE_277_length_30646_cov_18%252E931-snap-gene-0.51-mRNA-1	31.20	468	277	12	43	508	41	465	6e-59	203
ARO9	Endsp1|86139|maker-NODE_1_length_109792_cov_17%252E6942-augustus-gene-0.116-mRNA-1	25.26	388	217	10	44	431	31	345	9e-27	110
ARO9	Endsp1|88100|snap_masked-NODE_162_length_36333_cov_19%252E0434-abinit-gene-0.16-mRNA-1	22.62	168	122	3	101	268	126	285	4e-08	53.9
ARO9	Geopyr1|8661|FUN_008704-T1	21.76	170	121	4	101	268	79	238	3e-05	45.4
ARO9	Gigro1|2230212|gm1.79172_g	23.86	176	109	6	101	268	99	257	2e-05	47.0
ARO9	Hesve2finisherSC|1299545|estExt_Genewise1.C_3_t10439	26.72	464	251	17	44	506	31	406	8e-37	140
ARO9	Hesve2finisherSC|1322493|estExt_Genewise1Plus.C_150130	22.57	421	232	10	16	431	20	351	7e-33	128
ARO9	Hesve2finisherSC|1335414|fgenesh1_kg.12_#_206_#_Locus1480v1rpkm129.93	24.12	170	119	3	101	269	65	225	2e-09	58.2
ARO9	Hesve2finisherSC|318251|Hesve1.fgenesh1_pm.6_#_151	28.48	151	85	4	192	338	126	257	4e-09	55.8
ARO9	Jimfl_AD_1|479240|maker-NODE_4089_length_14570_cov_7%252E95797-augustus-gene-0.28-mRNA-1	25.00	512	284	19	3	506	61	480	3e-30	122
ARO9	Jimlac1|136565|maker-NODE_4538_length_8261_cov_15%252E779-snap-gene-0.17-mRNA-1	24.16	418	224	10	45	437	103	452	5e-29	118
ARO9	Liccor1|7828|LCOR_07116.1	23.59	496	291	13	17	506	2	415	2e-39	148
ARO9	Liccor1|1278|LCOR_01220.1	25.15	489	282	15	17	492	2	419	5e-39	147
ARO9	Liccor1|5794|LCOR_05287.1	26.86	242	145	8	194	434	126	336	8e-11	62.8
ARO9	Liccor1|6139|LCOR_05594.1	23.08	182	116	5	96	269	79	244	1e-07	52.8
ARO9	Liccor1|6448|LCOR_05873.1	23.75	240	152	11	100	329	70	288	5e-06	47.8
ARO9	Lobtra1|300662|e_gw1.5.325.1	29.58	524	286	17	14	508	1	470	4e-60	207
ARO9	Lobtra1|379421|fgenesh1_pm.89_#_5	23.74	417	244	10	17	431	6	350	4e-32	126
ARO9	Lobtra1|347210|fgenesh1_kg.5_#_238_#_Locus3492v1rpkm39.15	22.01	418	240	19	101	500	110	459	4e-08	54.3
ARO9	MorAD185_1_1|394905|gm1.1171_g	29.87	529	298	17	14	508	1	490	3e-65	221
ARO9	MorAD185_1_1|325947|fgenesh1_kg.2_#_710_#_TRINITY_DN14041_c0_g1_i1	24.52	416	235	11	15	427	5	344	6e-31	123
ARO9	MorAD185_1_1|395068|gm1.1334_g	23.58	246	143	8	101	339	64	271	4e-10	60.8
ARO9	MorGBAus27b_1|437078|fgenesh1_kg.3_#_816_#_TRINITY_DN5971_c1_g2_i1	29.98	537	303	17	1	508	1	493	3e-65	221
ARO9	MorGBAus27b_1|387197|e_gw1.16.292.1	26.23	385	207	11	44	427	36	344	3e-33	130
ARO9	MorGBAus27b_1|437829|fgenesh1_kg.3_#_1567_#_TRINITY_DN3937_c0_g1_i1	25.00	176	111	5	101	270	129	289	1e-07	52.8
ARO9	Moralp1_1|155820|CE155819_332	29.89	522	303	17	14	508	12	497	2e-64	219
ARO9	Moralp1_1|511224|fgenesh1_kg.7_#_1953_#_TRINITY_DN3459_c0_g1_i1	30.52	521	284	15	14	509	11	478	1e-60	208
ARO9	Moralp1_1|445406|e_gw1.5.91.1	29.25	523	307	15	14	508	1	488	2e-59	205
ARO9	Moralp1_1|466941|estExt_Genewise1.C_190275	23.76	463	268	12	44	506	36	413	1e-31	125
ARO9	Moralp1_1|510208|fgenesh1_kg.7_#_937_#_TRINITY_DN6576_c0_g2_i1	24.18	182	113	5	101	274	103	267	2e-08	55.5
ARO9	Morcap1|538936|fgenesh1_kg.9_#_904_#_TRINITY_DN16088_c0_g2_i1	28.02	521	304	16	14	508	11	486	3e-56	196
ARO9	Morcap1|354250|CE354249_4595	24.74	384	215	9	44	427	37	346	4e-33	129
ARO9	Morcap1|547936|fgenesh1_kg.14_#_1497_#_TRINITY_DN18175_c4_g1_i3	22.36	246	146	6	101	339	122	329	3e-08	54.7
ARO9	Morel2|103629|Morel1.estExt_Genewise1Plus.C_2_t10249	30.27	522	299	15	1	508	1	471	4e-63	215
ARO9	Morel2|156986|Morel1.estExt_fgenesh1_pg.C_480027	24.34	415	233	13	17	427	7	344	1e-29	119
ARO9	Morel2|128337|Morel1.fgenesh1_pg.57_#_70	24.42	172	113	4	101	268	64	222	7e-08	53.9
ARO9	Morhum1|431556|fgenesh1_kg.455_#_5_#_TRINITY_DN10414_c0_g1_i1	27.59	540	312	15	9	508	6	506	2e-58	203
ARO9	Morhum1|432324|fgenesh1_pg.5_#_82	23.96	384	217	7	44	427	35	343	1e-30	122
ARO9	Morhum1|375462|e_gw1.333.23.1	23.49	166	112	4	106	268	26	179	6e-07	50.4
ARO9	Mormin1_1|448546|estExt_fgenesh1_pm.C_110024	28.52	540	307	15	9	508	6	506	2e-60	208
ARO9	Mormin1_1|447294|estExt_fgenesh1_pm.C_10323	22.95	414	240	10	17	427	6	343	2e-27	113
ARO9	Mormin1_1|478044|MIX4447_8251_86	24.12	170	116	3	101	268	64	222	1e-08	55.8
ARO9	Morve1|5227|MVEG_02136T0	27.59	540	312	15	9	508	6	506	2e-58	203
ARO9	Morve1|3267|MVEG_10928T0	23.70	384	218	7	44	427	35	343	5e-30	120
ARO9	Morve1|8786|MVEG_05427T0	24.12	170	116	3	101	268	139	297	4e-08	54.7
ARO9	Mucci2|90448|Mucci1.estExt_fgeneshMC_pg.C_20119	25.85	468	256	13	43	504	30	412	5e-37	140
ARO9	Mucci2|109356|Genemark1.5119_g	25.05	491	272	16	17	502	2	401	3e-34	132
ARO9	Mucci2|111540|Genemark1.7303_g	27.49	171	103	3	192	357	126	280	1e-09	58.9
ARO9	Mucci2|154668|fgenesh1_kg.01_#_15_#_2864_0_CCIA10183.b1_CCIA_CCIB_EXTA	23.78	185	115	6	94	269	59	226	9e-07	48.9
ARO9	Muccir1_3|1426462|estExt_fgenesh1_pm.C_2_t10090	25.25	491	280	15	17	502	2	410	5e-38	144
ARO9	Muccir1_3|1398197|fgenesh1_kg.8_#_2379_#_TRINITY_DN9626_c0_g1_i1	25.85	468	256	13	43	504	30	412	6e-37	140
ARO9	Muccir1_3|1419422|fgenesh1_pm.1_#_277	27.81	151	89	2	192	338	126	260	9e-10	58.2
ARO9	Muccir1_3|1373209|fgenesh1_kg.4_#_440_#_TRINITY_DN1886_c0_g2_i1	23.78	185	115	6	94	269	88	255	3e-06	48.1
ARO9	Mucend1|391|Me74941.m_Kynurenine/alpha-aminoadipate	26.07	468	259	13	43	498	33	425	2e-35	136
ARO9	Mucend1|293|Kynurenine/alpha-aminoadipate	24.29	490	284	14	17	501	2	409	5e-35	135
ARO9	Mucend1|7326|Me95604.m_Unknown	23.36	274	160	7	223	495	163	387	3e-09	57.8
ARO9	Mucend1|10407|Me97575.m_Unknown	20.67	179	134	2	94	272	56	226	1e-06	49.7
ARO9	Muclan1|1249|Kynurenine/alpha-aminoadipate	25.41	429	245	11	17	440	2	360	1e-34	133
ARO9	Muclan1|2003|Ml02290.m_Kynurenine/alpha-aminoadipate	25.94	401	224	11	43	440	30	360	3e-34	132
ARO9	Muclan1|8449|Ml00636.m_Unknown	27.83	212	112	7	223	431	161	334	5e-10	60.1
ARO9	Muclan1|8673|Ml64976.m_Unknown	22.73	176	128	3	94	269	57	224	1e-06	49.7
ARO9	Rhice1_1|770249|fgenesh1_kg.185_#_97_#_TRINITY_DN15279_c0_g1_i2	20.00	430	253	19	101	510	72	430	4e-06	48.5
ARO9	RhiirA1_1|483954|gm1.36435_g	25.08	319	169	9	23	338	5	256	7e-19	86.3
ARO9	RhiirA1_1|483390|gm1.35871_g	32.50	120	57	3	219	338	18	113	8e-14	68.9
ARO9	Rhimi1_1|235596|gm1.3307_g	25.05	467	264	12	43	509	30	410	7e-38	143
ARO9	Rhimi1_1|270734|fgenesh1_kg.28_#_118_#_comp171777_c0_seq2	24.79	468	261	14	43	504	30	412	2e-34	133
ARO9	Rhimi1_1|5174|CE5173_1564	24.72	178	94	5	223	396	162	303	5e-06	47.4
ARO9	Rhimi1_1|92697|CE92696_2966	22.16	194	141	4	80	271	42	227	8e-06	46.6
ARO9	Rhior3|4161|RO3G_03835	25.42	413	245	10	98	510	20	369	9e-35	134
ARO9	Rhior3|3|RO3G_17389	24.30	465	261	13	43	501	30	409	5e-33	129
ARO9	Rhior3|1799|RO3G_09684	22.03	177	133	3	96	271	68	240	5e-07	51.2
ARO9	Rhior3|2169|RO3G_10080	21.96	255	152	8	100	340	41	262	3e-06	47.8
ARO9	Rhior3|9022|RO3G_12921	20.79	178	137	2	111	288	43	216	3e-06	48.1
ARO9	Uisab|KAG2185002.1	27.59	493	267	18	17	506	3	408	1e-41	154
ARO9	Uisab|KAG2177042.1	23.66	503	300	20	39	512	7	454	6e-19	87.8
ARO9	Uisab|KAG2182203.1	23.56	416	237	17	101	500	67	417	2e-09	58.2
ARO9	Uvina|KAG2181840.1	26.16	497	270	16	17	506	6	412	1e-38	145
ARO9	Uvina|KAG2186701.1	30.20	149	84	3	194	338	18	150	1e-10	60.8
ARO9	Uvina|KAG2182957.1	25.28	178	109	5	99	268	84	245	3e-08	54.3
ARO9	agerde|13272_t	25.30	415	231	13	21	431	6	345	3e-29	117
ARO9	agerde|7283_t	23.57	140	88	2	136	268	121	248	3e-05	45.1
ARO9	alepto|10985_t	26.15	390	212	11	44	431	31	346	6e-35	134
ARO9	deburn|11457_t	23.08	182	117	6	94	268	59	224	8e-06	46.6
ARO9	gmarga|53268_t	24.43	176	108	6	101	268	68	226	6e-05	45.4
ARO9	pbrasi|9136_t	25.26	388	218	8	44	431	31	346	4e-36	137
ARO9	pbrasi|8496_t	22.86	175	113	4	101	268	36	195	7e-07	50.1
ARO9	poculu|11312_t	26.22	389	215	9	44	432	31	347	9e-37	139
ARO9	poculu|2643_t	23.43	175	112	4	101	268	64	223	5e-07	50.4

## Sheet: ARR3
qseqid	sseqid	pident	length	mismatch	gapopen	qstart	qend	sstart	send	evalue	bitscore
ARR3	Hesve2finisherSC|256262|Hesve1.e_gw1.8.551.1	38.89	360	187	4	45	402	1	329	2e-74	237
ARR3	Jimfl_AD_1|480586|snap_masked-NODE_5563_length_12475_cov_8%252E05831-abinit-gene-0.13-mRNA-1	36.84	380	206	5	28	404	19	367	3e-75	241
ARR3	Jimfl_AD_1|480587|snap_masked-NODE_5563_length_12475_cov_8%252E05831-abinit-gene-0.15-mRNA-1	37.37	380	204	5	28	404	28	376	4e-75	241
ARR3	Jimlac1|136539|augustus_masked-NODE_49063_length_1062_cov_29%252E8674-abinit-gene-0.0-mRNA-1	39.51	324	165	4	84	404	1	296	3e-68	220
ARR3	Jimlac1|126700|JlacOSC162217_06768:hit:3798-RA_augustus_masked-NODE_10852_length_5377_cov_13%252E764-abinit-gene-0.0-mRNA-1	41.07	56	33	0	336	391	4	59	3e-06	44.3
ARR3	Liccor1|8725|LCOR_07927.1	38.05	389	199	4	27	404	69	426	9e-88	275
ARR3	Liccor1|13288|LCOR_12264.1	38.42	367	192	3	19	382	60	395	3e-83	263
ARR3	MorAD185_1_1|176987|CE176986_1163	35.92	373	202	5	29	401	3	338	1e-74	239
ARR3	MorAD185_1_1|175776|CE175775_906	35.39	373	204	5	29	401	3	338	1e-72	234
ARR3	MorGBAus27b_1|499780|gm1.7750_g	35.48	389	200	6	12	392	492	837	9e-71	239
ARR3	Moralp1_1|496820|fgenesh1_kg.2_#_822_#_TRINITY_DN491_c0_g2_i1	38.17	372	189	5	29	398	3	335	1e-80	254
ARR3	Morcap1|604000|estExt_fgenesh1_pg.C_80283	36.24	367	191	6	29	392	3	329	5e-73	235
ARR3	Morcap1|211405|CE211404_3076	35.93	359	193	5	29	387	3	324	2e-71	230
ARR3	Morcap1|566141|gm1.8826_g	35.41	353	191	5	29	381	3	318	2e-69	224
ARR3	Morel2|147296|Morel1.fgenesh1_pm.173_#_1	35.69	367	199	4	29	395	3	332	8e-75	239
ARR3	Morel2|1911793|estExt_Genemark1.C_1790003	35.69	367	199	4	29	395	3	332	9e-75	239
ARR3	Morhum1|443780|fgenesh1_pm.123_#_4	36.86	369	192	5	29	395	3	332	2e-77	246
ARR3	Mormin1_1|445118|fgenesh1_pm.9_#_24	37.06	367	194	5	29	395	3	332	2e-79	251
ARR3	Morve1|9207|MVEG_05840T0	36.86	369	192	5	29	395	3	332	1e-77	246
ARR3	Mucci2|79111|Mucci1.fgeneshMC_pg.2_#_1403	35.91	401	215	4	7	404	51	412	9e-76	244
ARR3	Muccir1_3|1285158|e_gw1.6.902.1	36.91	363	196	4	45	404	1	333	2e-72	233
ARR3	Mucend1|306|Arsenite	37.89	380	203	3	27	403	55	404	3e-82	260
ARR3	Muclan1|8737|Arsenite	37.60	367	196	3	27	390	54	390	2e-64	214
ARR3	Rhimi1_1|308162|estExt_fgenesh1_pm.C_50103	36.52	408	222	5	1	404	1	375	2e-76	243
ARR3	Rhior3|13979|RO3G_05806	38.02	363	190	3	45	404	1	331	2e-78	248
ARR3	Uisab|KAG2177753.1	37.06	402	216	4	4	402	23	390	8e-86	269
ARR3	Uisab|KAG2182019.1	38.08	386	202	5	6	387	30	382	7e-82	258
ARR3	Uvina|KAG2189344.1	38.89	396	206	4	12	402	46	410	4e-87	273
ARR3	Uvina|KAG2172597.1	37.50	400	210	4	6	402	25	387	2e-86	270

[truncated: 34 more sheets: AXL2, DAL4, DOG1, DOG2, DSD1, ECM14, FAS1, FAS2, FRE8, FUI1, FUR4, JLP1, MCH2, MCX1, MNN2, MNN5, PNG1, NRT1, PHO89, PUG1 …]
