# Supplementary material for: Evolutionary history of arbuscular mycorrhizal fungi and genomic signatures of obligate symbiosis
Source: BMC Genomics. 2024 May 29;25:529. doi: 10.1186/s12864-024-10391-2 (PMC11134847; doi:10.1186/s12864-024-10391-2)
Supplement: Supplementary file 2 — Supplementary Material 2 [file 12864_2024_10391_MOESM2_ESM.xlsx]

## Sheet: Infor
Supplementary datafile 1 for the following paper
Title	Evolutionary history of arbuscular mycorrhizal fungi and genomic signatures of obligate symbiosis
Authors	Anna Rosling, Shadi Eshghi Sahraei, Faheema Kalsoom Khan, Alessandro Desirò, Abigail E Bryson, Stephen J Mondo, Igor V Grigoriev, Gregory Bonito, Marisol Sánchez-García
Journal	BMC Genomics
Year	2024
the cazyme output from funannotated
here we have detatiled of the each family presented in cazyme as well as total number of each family
pl3 was presented only in one AM species was removed after checing with blast
Info about the sheets
Key (species name)	List of inital and corrected species names (the later are used in the final version of the paper)
Cazyme_family_detail	Distribution of genes coding for carbohydrate-active enzymes (CAZymes) in Glomeromycota, Mucoromycota and Mortierellomycota * pl3 was presented only in one AM species was removed after checing with blast
selected PCWDE for comp	Data behind Table S4: Distribution of genes coding for carbohydrate-active enzymes (CAZymes) in Glomeromycota, Mucoromycota and Mortierellomycota
rapidly evolving CAZy for Fig 2	Table S5 detailed data of CAZyme familes identified in CAFE aqnalysis as rapidly evolving, data summary for Fig 2
From table S4 for Fig 2	PCWDEs selected from Table S4 doe Fig 2

## Sheet: Key (species name
add all the info about the name of each species and changes of the name in the dataset
id	id chnged to
F. caledonium	F. mosseae (UK204)
F. mosseae	F. mosseae (87-6)
G. cerebriforme	O. diaphana
O. diaphana	R. Irregularis (DAOM229456)
R. irregularis	R. Irregularis (DAOM197198)
R. irregularis workflow_3	R. irregularis (DAOM 197198) w_3
A. colombiana	A. colombiana
A. morrowiae	A. morrowiae
D. epigaea	D. epigaea
D. eburnea	D. eburnea
G. rosea	G. rosea
G. margarita	G. margarita
D. erythropus	D. erythropus
C. pellucida	C. pellucida
R. fulgida	R. fulgida
C. candidum	C. candidum (NC172)
C. candidum	C. candidum (CCK) pot B 6-9
C. claroideum	C. claroideum
G. pyriformis	G. pyriformis
A. gerdemannii	A. gerdemannii
A. leptoticha	A. leptoticha
P. brasilianum	P. brasilianum
P. occultum	P. occultum
E. sp.	Endogone sp
J. flammicorona	J. flammicorona
J. lactiflua	J. lactiflua
H. vesiculosa	H. vesiculosa
M. lusitanicus	M. lusitanicus
M. circinelloides	M. circinelloides
M. lanceolatus	M. lanceolatus
M. endophyticus	M. endophyticus
R. microsporus	R. microsporus
R. delemar	R. delemar
L. corymbifera	L. corymbifera
U. isabellina	U. isabellina
U. vinacea	U. vinacea
L. transversale	L. transversale
Mortierella sp_AD	Mortierella sp_AD
Mortierella sp_GB	Mortierella sp_GB
M. alpina	M. alpina
L. elongata	L. elongata
P. humilis	P. humilis
P. verticillata	P. verticillata
P. minutissima	P. minutissima
A. capitata	A. capitata
B. meristosporus	B. meristosporus

## Sheet: Cazyme_family_detail
Distribution of genes coding for carbohydrate-active enzymes (CAZymes) in Glomeromycota, Mucoromycota and Mortierellomycota
							22
AA family	F. mosseae (UK204)	F. mosseae (87-6)	O. diaphana	R. Irregularis (DAOM229456)	R. Irregularis (DAOM197198)	R. irregularis (DAOM 197198) w_3	A. colombiana	A. morrowiae	D. epigaea	D. eburnea	G. rosea	G. margarita	D. erythropus	C. pellucida	R. fulgida	C. candidum (NC172)	C. candidum (CCK) pot B 6-9	C. claroideum	G. pyriformis	A. gerdemannii	A. leptoticha	P. brasilianum	P. occultum	Endogone sp	J. flammicorona	J. lactiflua	H. vesiculosa	M. lusitanicus	M. circinelloides	M. lanceolatus	M. endophyticus	R. microsporus	R. delemar	L. corymbifera	U. isabellina	U. vinacea	L. transversale	Mortierella sp_AD	Mortierella sp_GB	M. alpina	L. elongata	P. humilis	P. verticillata	P. minutissima	A. capitata	B. meristosporus
AA1	9	7	9	8	12	9	7	27	21	13	24	24	24	14	8	4	5	4	3	4	5	0	2	6	5	4	6	4	6	4	6	3	4	6	5	5	2	3	2	6	6	5	5	4	2	7
AA7	4	5	6	7	7	6	4	4	3	2	19	14	20	14	5	2	3	2	4	6	7	1	2	0	2	3	1	1	1	1	1	0	0	2	3	2	3	6	5	10	5	3	5	5	14	9
AA3	9	9	10	6	6	8	5	2	7	5	21	18	10	6	11	2	2	2	2	2	4	3	2	3	3	3	4	3	5	3	5	3	3	0	2	4	5	5	5	6	7	11	11	10	4	4
AA2	3	3	2	2	2	2	1	2	2	2	2	2	2	2	1	1	1	1	3	2	2	2	2	2	1	1	3	4	4	2	4	3	3	2	2	2	2	2	2	2	1	2	2	3	1	4
AA5	7	7	11	8	8	7	2	2	2	2	4	4	5	6	3	7	7	6	3	1	1	8	6	6	2	1	1	1	2	2	1	2	2	1	2	1	4	4	4	4	4	4	4	4	1	3
AA9	0	0	0	0	0	0	2	0	0	0	0	0	0	0	0	0	0	0	0	0	0	0	0	0	0	0	0	0	0	0	0	0	0	0	0	0	0	0	0	0	0	0	0	0	0	0
AA11	1	1	1	1	1	1	1	0	2	3	1	1	1	1	1	1	1	1	4	7	7	1	0	0	2	1	0	0	0	0	0	0	0	0	0	0	14	10	14	10	11	2	8	10	4	45
AA6	1	1	2	1	1	1	0	2	4	2	1	1	1	1	1	0	0	0	1	1	1	0	0	3	6	4	8	5	5	4	5	3	5	6	7	5	0	0	0	0	0	0	0	0	0	19
AA12	0	0	0	0	0	0	0	0	0	0	0	0	0	0	0	0	0	0	0	0	0	1	1	0	0	0	0	0	1	1	1	1	2	0	1	1	0	0	0	0	0	0	0	0	0	1
AA4	0	0	0	0	1	0	0	0	0	0	0	0	0	0	0	0	0	0	0	0	0	0	0	0	0	0	1	1	1	1	1	1	1	2	1	1	0	0	0	0	0	0	0	0	0	0
AA10	0	0	0	0	0	0	0	0	0	0	0	0	0	0	0	0	0	0	0	0	0	0	0	0	0	0	0	0	0	0	0	0	0	0	0	0	0	0	1	0	0	0	0	0	0	0
AA8	0	0	0	0	0	0	0	0	0	0	0	0	0	0	0	0	0	0	0	0	0	0	0	0	0	0	0	0	0	0	1	1	1	0	1	0	0	0	0	0	0	0	0	0	0	0
AA14	0	0	0	0	0	0	0	0	0	0	0	0	0	0	0	0	0	0	0	0	0	0	0	0	0	0	0	0	0	0	1	0	0	0	1	1	0	0	0	0	0	0	0	0	0	0
CBM family	F. mosseae (UK204)	F. mosseae (87-6)	O. diaphana	R. Irregularis (DAOM229456)	R. Irregularis (DAOM197198)	R. irregularis (DAOM 197198) w_3	A. colombiana	A. morrowiae	D. epigaea	D. eburnea	G. rosea	G. margarita	D. erythropus	C. pellucida	R. fulgida	C. candidum (NC172)	C. candidum (CCK) pot B 6-9	C. claroideum	G. pyriformis	A. gerdemannii	A. leptoticha	P. brasilianum	P. occultum	Endogone sp	J. flammicorona	J. lactiflua	H. vesiculosa	M. lusitanicus	M. circinelloides	M. lanceolatus	M. endophyticus	R. microsporus	R. delemar	L. corymbifera	U. isabellina	U. vinacea	L. transversale	Mortierella sp_AD	Mortierella sp_GB	M. alpina	L. elongata	P. humilis	P. verticillata	P. minutissima	A. capitata	B. meristosporus
CBM13	0	0	1	0	1	2	2	0	0	0	0	0	0	0	0	0	0	0	1	0	1	0	0	3	3	5	2	1	2	2	1	3	1	4	2	1	1	1	0	5	1	3	4	0	1	0
CBM21	0	0	0	0	1	1	1	2	0	0	1	2	2	1	1	0	0	0	1	1	1	1	1	1	1	1	2	4	4	3	1	4	7	4	3	4	2	2	2	2	2	1	1	2	1	7
CBM50	0	0	1	0	0	0	1	0	0	0	0	0	0	0	0	0	0	0	0	0	0	0	0	2	2	1	0	0	0	0	0	0	0	0	2	3	0	0	0	0	0	0	0	0	0	0
CBM43	0	0	0	0	0	0	0	1	0	0	0	0	0	0	0	0	0	0	0	0	1	0	0	0	0	0	0	0	0	0	0	0	0	0	0	0	0	0	0	0	0	0	0	0	0	1
CBM18	1	0	0	0	0	0	0	0	2	2	1	0	4	1	0	0	0	0	1	3	1	0	0	0	0	0	0	0	0	0	0	0	0	0	0	0	0	0	0	0	0	0	0	0	0	8
CBM9	0	0	0	0	0	0	0	0	0	0	0	0	0	0	0	0	0	0	0	0	0	0	0	0	0	0	0	0	0	0	0	0	0	0	0	0	0	0	0	0	0	0	0	0	0	9
CBM5	0	0	0	0	0	0	0	0	0	0	0	0	0	0	0	0	0	0	0	0	0	0	0	0	2	2	0	0	0	0	0	0	0	0	0	0	1	1	0	1	1	2	2	2	1	6
CBM12	0	0	0	0	0	0	0	0	0	0	0	0	0	0	0	0	0	0	0	0	0	0	0	0	2	2	0	0	0	0	0	0	0	0	0	0	0	0	0	0	0	0	1	1	1	3
CBM19	0	0	0	0	0	0	0	0	0	0	0	0	0	0	0	0	0	0	0	0	0	0	0	0	0	0	0	0	0	0	0	1	0	0	0	0	0	0	0	0	0	0	0	0	0	3
CBM42	0	0	0	0	0	0	0	0	0	1	0	0	1	1	0	5	2	0	0	0	0	0	0	0	0	0	0	0	0	0	0	0	0	0	0	0	0	0	0	0	0	0	0	0	0	0
CBM14	0	0	0	0	0	0	0	0	0	0	1	0	1	0	0	0	0	0	0	0	0	0	0	0	0	0	0	0	0	0	0	0	0	0	0	0	0	0	0	0	0	0	0	0	0	0
CBM63	0	0	0	0	0	0	0	0	0	0	0	0	0	0	0	0	0	0	0	0	0	0	0	0	1	0	0	0	0	0	0	0	0	0	0	0	0	0	0	0	0	0	0	0	0	0
CBM1	0	0	0	0	0	0	0	0	0	0	0	0	0	0	0	0	0	0	0	0	0	0	0	0	0	0	0	0	1	0	0	0	0	1	0	0	0	0	0	0	0	0	0	0	0	0
CBM20	0	0	0	0	0	0	0	0	0	0	0	0	0	0	0	0	0	0	0	0	0	0	0	0	0	0	0	0	0	0	0	0	0	0	0	1	0	0	0	0	0	0	0	0	0	0
CE family	F. mosseae (UK204)	F. mosseae (87-6)	O. diaphana	R. Irregularis (DAOM229456)	R. Irregularis (DAOM197198)	R. irregularis (DAOM 197198) w_3	A. colombiana	A. morrowiae	D. epigaea	D. eburnea	G. rosea	G. margarita	D. erythropus	C. pellucida	R. fulgida	C. candidum (NC172)	C. candidum (CCK) pot B 6-9	C. claroideum	G. pyriformis	A. gerdemannii	A. leptoticha	P. brasilianum	P. occultum	Endogone sp	J. flammicorona	J. lactiflua	H. vesiculosa	M. lusitanicus	M. circinelloides	M. lanceolatus	M. endophyticus	R. microsporus	R. delemar	L. corymbifera	U. isabellina	U. vinacea	L. transversale	Mortierella sp_AD	Mortierella sp_GB	M. alpina	L. elongata	P. humilis	P. verticillata	P. minutissima	A. capitata	B. meristosporus
CE10	14	14	14	24	26	27	5	8	6	11	30	29	10	12	0	12	9	12	7	9	8	9	7	14	12	11	19	19	21	18	23	11	16	30	26	22	22	19	17	19	19	14	18	23	13	23
CE16	2	2	1	1	1	1	1	6	1	1	3	2	1	2	1	1	1	1	13	5	6	1	1	3	3	2	5	9	9	5	5	3	1	9	5	5	1	0	0	0	1	0	0	1	0	4
CE4	7	7	10	8	11	9	3	4	6	2	21	17	19	16	10	8	7	11	11	10	8	10	11	9	14	10	11	23	23	18	21	19	31	16	16	12	19	18	18	31	28	26	29	27	16	78
CE8	0	0	0	0	0	0	1	0	0	0	0	0	0	0	0	0	0	0	0	0	0	0	0	1	3	0	0	0	0	0	0	2	6	2	2	3	0	0	0	0	0	0	0	0	0	0
CE9	1	1	1	0	1	1	0	1	1	1	1	1	1	1	1	1	1	1	0	1	1	1	1	0	1	1	1	2	2	1	2	1	0	1	2	2	2	2	1	1	2	1	2	2	1	6
CE12	0	0	0	0	0	0	0	1	0	0	0	0	0	0	0	0	0	0	0	0	0	0	0	0	0	0	0	0	0	0	0	0	0	0	0	2	0	0	0	0	0	0	0	0	0	0
CE1	0	0	0	0	0	0	0	0	0	0	0	0	0	0	0	0	0	0	0	0	0	0	0	1	1	0	1	1	1	1	1	1	0	0	2	1	1	1	1	1	1	1	1	1	1	2
CE2	0	0	0	0	0	0	0	0	0	0	0	0	0	0	0	0	0	0	0	0	0	0	0	0	3	2	0	1	1	1	0	1	1	1	1	1	0	0	0	0	0	0	0	0	0	0
CE6	0	0	0	0	0	0	0	0	0	0	0	0	0	0	0	0	0	0	0	0	0	0	0	0	0	0	0	0	1	0	0	1	1	1	0	1	0	0	0	0	0	0	0	0	0	0
GH family	F. mosseae (UK204)	F. mosseae (87-6)	O. diaphana	R. Irregularis (DAOM229456)	R. Irregularis (DAOM197198)	R. irregularis (DAOM 197198) w_3	A. colombiana	A. morrowiae	D. epigaea	D. eburnea	G. rosea	G. margarita	D. erythropus	C. pellucida	R. fulgida	C. candidum (NC172)	C. candidum (CCK) pot B 6-9	C. claroideum	G. pyriformis	A. gerdemannii	A. leptoticha	P. brasilianum	P. occultum	Endogone sp	J. flammicorona	J. lactiflua	H. vesiculosa	M. lusitanicus	M. circinelloides	M. lanceolatus	M. endophyticus	R. microsporus	R. delemar	L. corymbifera	U. isabellina	U. vinacea	L. transversale	Mortierella sp_AD	Mortierella sp_GB	M. alpina	L. elongata	P. humilis	P. verticillata	P. minutissima	A. capitata	B. meristosporus
GH5	4	4	4	4	4	4	5	9	3	2	6	5	6	3	4	4	4	4	7	6	8	2	3	4	4	5	8	7	7	5	8	5	7	6	13	14	7	8	7	8	10	6	10	12	8	7
GH81	1	1	0	0	0	0	1	3	0	0	1	1	1	1	1	1	1	1	1	1	1	0	0	1	2	1	1	1	1	1	1	1	1	1	2	2	1	1	1	1	1	0	1	1	1	1
GH18	2	3	1	1	1	1	3	5	3	3	9	12	4	4	4	3	3	3	2	4	4	2	2	16	17	13	14	14	16	11	17	12	14	11	17	14	7	11	11	10	11	10	10	10	8	36
GH37	2	1	1	1	1	1	2	3	2	3	1	2	2	1	1	2	2	2	2	2	3	1	1	2	1	2	4	5	5	4	5	3	4	5	3	4	2	2	2	2	2	2	2	2	2	5
GH35	1	1	2	2	2	2	1	2	1	1	2	2	2	1	2	1	1	1	1	1	1	1	1	1	2	1	1	1	1	1	1	1	1	2	2	5	1	1	1	1	1	1	1	1	1	0
GH28	0	0	0	0	0	0	1	0	0	0	0	0	0	0	0	0	0	0	0	0	0	0	0	1	3	1	0	2	2	2	2	7	18	3	3	3	2	0	0	0	1	1	1	1	0	0
GH10	0	0	0	0	0	0	2	0	0	0	0	0	0	0	0	0	0	0	0	0	0	0	0	0	1	1	0	0	0	0	0	0	0	0	0	1	0	0	0	0	0	0	0	0	0	0
GH17	1	1	0	0	0	0	2	3	1	1	0	0	1	2	2	0	0	0	3	4	4	1	1	0	2	0	2	3	3	3	4	3	2	3	3	4	4	1	2	3	5	2	4	3	2	6
GH20	1	1	2	1	1	1	1	1	1	1	2	2	2	2	1	1	1	1	3	2	3	2	2	4	2	2	3	4	4	2	5	4	4	4	6	8	4	2	5	5	5	4	4	5	5	22
GH13	3	2	2	2	3	2	1	2	1	1	2	3	1	1	0	3	3	3	4	2	2	2	2	1	4	3	2	1	1	1	1	2	3	3	4	4	3	2	4	3	3	1	2	2	2	5
GH133	1	1	1	1	1	1	1	1	0	0	1	1	1	1	1	1	1	1	1	1	1	1	1	0	1	1	1	0	0	1	1	1	1	2	1	1	1	1	1	1	1	1	1	1	1	1
GH7	0	0	0	0	0	0	1	0	0	0	0	0	0	0	0	0	0	0	0	0	0	0	0	0	0	0	0	0	0	0	0	0	0	0	0	0	0	0	0	0	0	0	0	0	0	0
GH31	1	1	2	1	1	1	1	3	2	2	2	3	4	3	1	3	3	2	2	2	2	3	3	2	2	2	4	5	5	3	5	3	2	4	7	7	3	3	3	3	3	2	2	2	3	6
GH3	0	0	0	0	0	0	1	0	0	0	0	0	0	0	0	0	0	0	0	0	0	0	0	3	3	3	4	5	6	4	4	5	6	6	8	9	1	1	1	1	1	0	1	1	0	1
GH128	0	0	0	0	0	0	1	0	0	0	0	0	0	0	0	0	0	0	0	0	0	0	0	0	0	0	0	0	0	0	0	0	0	0	0	0	0	0	0	0	0	0	0	0	0	0
GH105	0	0	0	0	0	0	1	0	0	0	0	0	0	0	0	0	0	0	0	0	0	0	0	0	0	0	0	0	0	0	0	0	0	1	0	0	0	0	0	1	0	1	1	1	0	0
GH43	0	0	0	0	0	0	1	0	0	0	0	0	0	0	0	0	0	0	0	0	0	0	0	2	1	0	0	0	0	1	0	0	2	2	0	0	0	0	0	0	0	0	0	0	0	0
GH16	2	2	1	0	0	0	0	3	2	4	2	2	3	2	0	0	0	0	5	4	3	3	3	3	7	2	7	7	7	5	4	7	7	5	17	11	4	4	8	6	8	5	6	8	4	22
GH92	0	0	0	0	0	0	0	6	0	0	10	8	0	8	1	0	0	0	0	0	0	0	0	1	1	1	0	0	0	0	0	0	0	0	2	2	0	0	0	0	0	0	0	0	0	0
GH47	3	2	6	5	5	5	0	6	4	4	5	5	5	6	1	2	3	1	5	4	4	3	3	3	5	3	4	7	6	6	6	7	9	5	6	5	4	4	4	6	6	5	8	6	4	8
GH9	1	2	2	2	2	2	0	1	1	1	6	3	5	5	0	2	2	2	0	0	0	0	0	4	5	4	2	4	4	2	3	3	2	4	3	4	1	1	1	2	2	2	2	2	1	7
GH38	1	1	1	1	1	1	0	2	1	0	1	1	1	1	0	1	1	1	1	1	1	1	1	3	0	0	2	2	2	2	2	2	1	2	2	1	1	1	1	1	1	1	1	1	1	1
GH15	1	0	1	1	1	1	0	1	1	1	1	1	1	1	0	1	1	1	1	1	1	2	1	1	1	1	5	3	4	3	3	3	5	3	3	3	0	2	0	0	1	1	2	0	0	3
GH85	0	0	0	0	0	0	0	1	1	1	2	2	2	1	0	1	1	1	1	1	1	1	1	0	0	1	0	1	1	1	1	0	0	0	1	1	1	1	1	1	1	0	0	1	0	1
GH72	0	0	0	0	0	0	0	1	0	0	0	0	1	1	0	1	1	1	0	0	1	0	0	1	1	1	2	1	1	1	1	1	2	2	2	2	0	2	1	2	2	1	2	2	0	3
GH125	1	1	1	1	1	0	0	0	0	0	0	0	0	0	0	1	0	1	3	4	3	0	0	1	0	1	1	2	2	2	2	2	1	1	3	2	0	0	0	0	0	0	0	0	0	0
GH46	0	0	0	0	0	0	0	0	0	0	0	0	0	0	0	0	0	0	0	0	0	0	0	2	3	1	1	1	2	2	2	2	2	2	2	2	0	0	0	0	0	0	0	0	0	18
GH8	0	0	0	0	0	0	0	0	0	0	0	0	0	0	0	0	0	0	0	0	0	0	0	0	1	1	1	2	2	2	2	1	1	1	1	1	2	1	1	2	1	1	1	4	1	2
GH152	0	0	0	0	0	0	0	0	0	0	0	0	0	0	0	0	0	0	1	0	0	0	0	1	0	2	6	4	4	5	4	4	5	7	3	4	0	0	0	0	0	0	0	0	0	9
GH32	0	0	0	0	0	0	0	0	0	0	0	0	0	0	0	0	0	0	0	0	0	0	0	0	0	0	0	0	0	0	0	0	0	0	2	2	0	0	0	0	0	0	0	0	0	4
GH24	1	1	5	3	3	5	0	0	0	0	4	6	2	1	2	1	0	1	0	0	0	0	0	0	0	0	1	0	0	0	0	0	0	0	1	1	0	0	0	0	1	0	0	1	3	4
GH89	0	0	0	0	0	0	0	0	0	0	0	0	0	0	0	0	0	0	0	0	0	0	0	0	1	0	0	0	0	0	0	0	0	0	1	0	2	2	3	2	3	2	2	2	2	1
GH25	0	0	0	0	0	0	0	0	1	0	0	0	0	0	0	0	0	0	0	0	0	0	0	0	0	0	1	0	0	0	0	0	0	0	1	2	1	2	0	3	1	0	0	3	2	1
GH30	0	0	0	0	0	0	0	0	0	0	11	12	3	1	0	0	0	0	0	0	0	0	0	0	0	0	0	0	0	0	0	0	0	0	0	0	0	0	0	0	0	0	0	0	0	0
GH27	0	0	0	0	0	0	0	0	0	0	0	0	0	0	0	0	1	0	0	0	0	0	0	0	0	1	0	0	0	0	0	0	0	0	0	0	0	0	0	0	0	0	0	0	0	0
GH151	0	0	0	0	0	0	0	0	0	0	0	0	0	0	0	0	0	0	0	0	0	0	0	1	1	0	0	0	0	0	0	0	0	0	0	0	0	0	0	0	0	0	0	0	0	0
GH79	0	0	0	0	0	0	0	0	0	0	0	0	0	0	0	0	0	0	0	0	0	0	0	1	0	0	0	0	0	0	0	0	0	1	4	3	0	0	0	0	0	0	0	0	0	0
GH2	0	0	0	0	0	0	0	0	0	0	0	0	0	0	0	0	0	0	0	0	0	0	0	1	1	1	0	0	0	0	0	0	0	0	2	1	1	1	1	1	1	1	1	1	1	0
GH53	0	0	0	0	0	0	0	0	0	0	0	0	0	0	0	0	0	0	0	0	0	0	0	1	0	0	0	0	0	0	0	0	0	0	1	1	0	0	0	0	0	0	0	0	0	0
GH71	0	0	0	0	0	0	0	0	0	0	0	0	0	0	0	0	0	0	0	0	0	0	0	1	1	0	0	0	0	0	0	0	0	0	2	1	0	0	0	0	0	0	0	0	0	0
GH29	0	0	0	0	0	0	0	0	0	0	0	0	0	0	0	0	0	0	0	0	0	0	0	0	0	0	2	2	2	2	2	0	0	1	2	2	0	0	0	1	0	0	0	0	0	0
GH55	0	0	0	0	0	0	0	0	0	0	0	0	0	0	0	0	0	0	0	0	0	0	0	0	0	0	1	0	0	0	0	0	0	0	3	3	0	0	0	0	0	0	0	0	0	0
GH154	0	0	0	0	0	0	0	0	0	0	0	0	0	0	0	0	0	0	0	0	0	0	0	0	0	0	1	0	0	0	0	0	0	0	3	2	0	0	0	0	0	0	0	0	0	0
GH88	0	0	0	0	0	0	0	0	0	0	0	0	0	0	0	0	0	0	0	0	0	0	0	0	1	1	1	0	0	0	0	0	0	0	2	3	0	0	0	0	0	0	0	0	0	0
GH36	0	0	0	0	0	0	0	0	0	0	0	0	0	0	0	0	0	0	0	0	0	0	0	0	0	0	1	1	1	1	1	1	1	1	0	0	0	0	0	0	0	0	0	0	0	0
GH12	0	0	0	0	0	0	0	0	0	0	0	0	0	0	0	0	0	0	0	0	0	0	0	0	1	0	0	0	0	0	0	0	0	1	1	0	0	0	0	0	0	0	0	0	0	0
GH74	0	0	0	0	0	0	0	0	0	0	0	0	0	0	0	0	0	0	0	0	0	0	0	0	2	0	0	0	0	0	0	0	0	0	1	1	0	0	0	0	0	0	0	1	0	0
GH42	0	0	0	0	0	0	0	0	0	0	0	0	0	0	0	0	0	0	0	0	0	0	0	0	1	0	0	0	0	0	0	0	0	0	0	0	0	0	0	0	0	0	0	0	0	0
GH146	0	0	0	0	0	0	0	0	0	0	0	0	0	0	0	0	0	0	0	0	0	0	0	0	0	0	0	0	0	0	0	0	0	1	0	0	0	0	0	0	0	0	0	0	0	0
GH33	0	0	0	0	0	0	0	0	0	0	0	0	0	0	0	0	0	0	0	0	0	0	0	0	0	0	0	0	0	0	0	1	0	1	0	1	0	0	0	0	0	0	0	0	0	0
GH51	0	0	0	0	0	0	0	0	0	0	0	0	0	0	0	0	0	0	0	0	0	0	0	0	0	0	0	0	0	0	0	0	0	2	1	1	0	0	0	0	0	0	0	0	0	0
GH65	0	0	0	0	0	0	0	0	0	0	0	0	0	0	0	0	0	0	0	0	0	0	0	0	0	0	0	0	0	0	0	0	0	0	1	1	1	1	1	1	1	1	1	0	0	0
GH134	0	0	0	0	0	0	0	0	0	0	0	0	0	0	0	0	0	0	0	0	0	0	0	0	0	0	0	2	2	0	1	5	9	0	0	0	0	0	0	1	0	0	0	0	0	0
GH95	0	0	0	0	0	0	0	0	0	0	0	0	0	0	0	0	0	0	0	0	0	0	0	0	0	0	0	0	0	0	0	0	0	0	1	1	0	1	1	1	2	1	1	1	1	0
GH108	0	0	0	0	0	0	0	0	0	0	0	0	0	0	0	0	0	0	0	0	0	0	0	0	0	0	0	0	0	0	0	0	0	0	0	0	0	0	0	3	0	0	0	0	0	0
GH76	0	0	0	0	0	0	0	0	0	0	0	0	0	0	0	0	0	0	0	0	0	0	0	0	0	0	0	0	0	0	0	0	0	0	0	0	0	0	0	0	1	0	0	0	0	0
GH45	0	0	0	0	0	0	0	0	0	0	0	0	0	0	0	0	0	0	0	0	0	0	0	0	0	0	0	0	1	1	0	2	2	0	0	0	0	0	0	0	0	0	0	0	0	0
GH23	0	0	2	0	0	0	0	0	0	0	0	0	0	0	0	0	0	0	0	0	0	0	0	0	0	0	0	0	0	0	0	0	0	0	0	0	0	0	0	0	0	0	0	0	0	0
GH129	0	0	0	0	0	0	0	0	0	0	0	0	0	0	0	0	0	0	0	0	0	0	0	0	0	0	0	0	0	0	0	0	0	0	1	0	0	0	0	0	0	0	0	0	0	0
GH136	0	0	0	0	0	0	0	0	0	0	0	0	0	0	0	0	0	0	0	0	0	0	0	0	0	0	0	0	0	0	0	0	0	0	2	0	0	0	0	0	0	0	0	0	0	0
GH67	0	0	0	0	0	0	0	0	0	0	0	0	0	0	0	0	0	0	0	0	0	0	0	0	0	0	0	0	0	0	0	0	0	0	1	0	0	0	0	0	0	0	0	0	0	0
GH78	0	0	0	0	0	0	0	0	0	0	0	0	0	0	0	0	0	0	0	0	0	0	0	0	0	0	0	0	0	0	0	0	0	0	2	1	0	0	0	0	0	0	0	0	0	0
GH52	0	0	0	0	0	0	0	0	0	0	0	0	0	0	0	0	0	0	0	0	0	0	0	0	0	0	0	0	0	0	0	0	0	0	1	1	0	0	0	0	0	0	0	0	0	0
GH93	0	0	0	0	0	0	0	0	0	0	0	0	0	0	0	0	0	0	0	0	0	0	0	0	0	0	0	0	0	0	0	0	0	0	1	1	0	0	0	0	0	0	0	0	0	0
GH6	0	0	0	0	0	0	0	0	0	0	0	0	0	0	0	0	0	0	0	0	0	0	0	0	0	0	0	0	0	0	0	0	0	0	0	1	0	0	0	0	0	0	0	0	0	0
GH104	0	0	0	0	0	0	0	0	0	0	0	0	0	0	0	0	0	0	0	0	0	0	0	0	0	0	0	0	0	0	0	0	0	0	0	1	0	0	0	0	0	0	0	0	0	0
GH48	0	0	0	0	0	0	0	0	0	0	0	0	0	0	0	0	0	0	0	0	0	0	0	0	0	0	0	0	0	0	0	0	0	0	0	1	0	0	0	0	0	0	0	0	0	0
GT family	F. mosseae (UK204)	F. mosseae (87-6)	O. diaphana	R. Irregularis (DAOM229456)	R. Irregularis (DAOM197198)	R. irregularis (DAOM 197198) w_3	A. colombiana	A. morrowiae	D. epigaea	D. eburnea	G. rosea	G. margarita	D. erythropus	C. pellucida	R. fulgida	C. candidum (NC172)	C. candidum (CCK) pot B 6-9	C. claroideum	G. pyriformis	A. gerdemannii	A. leptoticha	P. brasilianum	P. occultum	Endogone sp	J. flammicorona	J. lactiflua	H. vesiculosa	M. lusitanicus	M. circinelloides	M. lanceolatus	M. endophyticus	R. microsporus	R. delemar	L. corymbifera	U. isabellina	U. vinacea	L. transversale	Mortierella sp_AD	Mortierella sp_GB	M. alpina	L. elongata	P. humilis	P. verticillata	P. minutissima	A. capitata	B. meristosporus
GT31	2	2	2	2	3	3	1	1	1	1	4	5	11	3	1	4	4	3	2	2	3	2	1	1	1	1	2	3	3	3	3	3	3	1	2	2	3	3	3	2	3	2	2	2	2	1
GT8	0	1	1	1	1	2	1	1	3	1	2	1	3	0	2	2	2	1	3	3	2	0	1	3	3	1	2	3	3	2	3	3	4	3	3	3	1	0	1	2	1	1	1	2	1	3
GT2_Glycos_transf	2	2	2	2	5	2	2	2	2	1	2	1	2	2	1	2	2	2	2	2	2	2	1	2	2	0	2	2	2	2	2	2	2	2	2	1	2	1	2	2	2	2	2	2	2	3
GT25	3	2	1	0	0	0	4	10	7	8	15	20	25	15	23	0	0	0	0	0	1	0	0	1	2	3	0	0	0	0	0	0	0	0	0	0	0	0	0	0	0	0	0	0	0	0
GT5	1	1	2	2	2	2	2	2	0	1	1	1	2	2	2	5	5	5	0	0	0	1	0	1	1	1	1	2	2	2	2	2	3	2	1	1	1	1	1	2	1	1	1	2	1	1
GT15	3	3	4	3	3	3	2	6	3	2	7	4	3	4	2	2	2	1	2	3	2	3	3	4	4	2	9	15	16	11	9	11	10	14	11	11	3	2	3	3	3	3	3	3	1	0
GT2_Glyco_trans_2	0	0	0	0	0	1	3	0	0	0	0	0	0	0	0	0	0	0	1	0	0	0	0	1	1	0	0	0	0	0	1	1	1	0	0	0	0	0	0	0	0	0	0	0	0	0
GT2_Chitin_synth	13	11	13	14	15	15	9	10	8	7	24	34	28	18	16	15	14	15	7	9	9	8	8	8	9	9	19	24	24	22	25	22	25	22	19	20	17	15	17	17	16	14	18	18	12	44
GT4	5	4	5	4	5	4	5	4	4	3	4	3	3	4	1	8	8	9	2	2	2	5	3	3	5	4	7	6	6	3	5	6	6	9	5	5	3	3	3	4	3	3	3	3	2	4
GT48	2	2	0	0	0	0	2	2	1	1	0	0	1	1	1	0	0	0	1	2	2	1	1	1	2	1	3	3	3	2	3	2	2	2	1	2	2	1	2	2	2	2	2	2	1	3
GT2_Glyco_tranf_2	1	1	0	0	0	0	1	1	0	0	1	0	1	1	0	1	1	1	1	1	1	1	1	3	4	2	3	2	2	2	3	2	2	4	4	4	3	2	6	4	5	4	4	4	4	8
GT21	1	1	1	1	1	1	2	1	0	1	1	0	1	1	1	1	1	1	1	1	1	1	1	1	1	1	1	1	1	1	1	1	0	1	1	1	2	1	2	2	2	2	2	2	1	2
GT20	2	3	3	3	3	3	1	3	2	2	3	2	4	2	0	2	2	2	2	2	2	3	2	2	2	1	5	8	8	8	8	6	7	6	5	5	5	5	6	5	4	5	6	6	3	7
GT33	1	1	1	1	1	1	1	2	1	1	1	1	1	1	0	1	1	1	1	1	1	1	1	1	1	0	1	1	1	1	1	1	1	1	1	1	1	1	1	1	1	1	1	1	1	1
GT39	3	3	4	4	4	4	1	5	3	3	6	5	3	5	0	4	5	4	3	3	3	3	3	1	4	2	6	8	8	7	8	6	5	6	7	5	7	8	8	9	9	9	9	9	4	9
GT17	0	0	0	0	0	0	1	0	0	0	0	0	1	1	0	0	0	0	0	0	0	0	0	0	0	0	0	1	1	1	1	0	1	0	1	1	2	3	2	7	1	7	7	5	5	0
GT22	2	1	4	3	3	3	0	4	3	3	4	1	2	1	0	2	2	1	3	4	4	2	4	3	4	1	4	4	4	4	4	4	4	5	3	4	4	4	4	3	4	4	4	4	4	3
GT76	0	0	1	1	1	1	0	1	1	1	1	0	0	1	0	0	0	0	1	1	1	1	1	1	1	1	1	1	1	1	1	1	0	1	1	1	1	1	1	1	1	1	1	1	1	2
GT50	1	1	1	1	1	1	0	1	0	0	1	0	0	0	0	0	0	0	0	1	1	0	0	0	1	1	1	0	0	0	1	1	1	1	1	1	1	1	1	1	1	1	1	1	1	1
GT3	1	1	2	2	2	2	0	2	1	1	1	1	1	0	1	4	4	2	1	2	0	1	1	0	1	1	2	2	2	2	2	2	2	3	1	1	2	2	2	2	2	1	2	2	1	3
GT58	0	0	1	1	1	0	0	1	1	1	1	0	1	0	0	0	0	0	1	1	0	0	0	1	1	0	1	1	1	1	1	1	1	1	1	1	1	1	1	1	1	1	1	1	0	1
GT35	1	1	1	1	1	1	0	1	1	1	1	1	1	2	0	1	1	1	1	1	0	1	1	0	0	1	2	2	2	2	2	2	2	0	1	1	1	1	1	1	1	0	1	1	1	3
GT69	0	0	0	1	1	1	0	1	0	0	0	1	0	0	0	1	0	1	0	0	0	0	0	1	1	1	1	0	0	0	0	0	0	1	0	0	0	0	1	1	0	1	1	1	1	2
GT24	0	1	0	0	0	0	0	1	0	0	1	1	1	0	0	0	0	0	0	1	1	0	1	0	1	1	1	1	1	0	1	0	0	3	1	1	1	1	1	1	0	0	2	1	1	0
GT57	1	1	2	1	2	1	0	2	2	0	1	1	1	0	0	0	0	0	1	0	1	1	1	0	1	1	2	2	2	2	2	2	1	2	2	2	2	2	2	2	2	1	1	2	2	2
GT1	3	2	2	3	3	2	0	2	1	1	14	17	2	7	1	2	2	2	0	1	1	1	0	1	3	1	1	4	5	2	3	3	4	4	2	1	1	2	3	2	2	1	1	0	1	5
GT49	2	3	3	3	3	3	0	3	3	1	3	3	3	4	1	3	2	3	2	2	2	3	2	2	3	1	5	8	8	6	8	8	9	9	6	6	6	5	4	7	7	4	7	6	5	4
GT34	2	3	7	2	3	3	0	2	2	1	3	4	3	2	1	4	3	3	2	2	3	1	2	1	3	1	1	2	2	2	2	1	1	2	1	1	2	2	1	2	2	1	2	2	0	10
GT66	1	1	1	1	1	1	0	1	1	1	1	1	1	0	0	1	1	1	1	0	1	1	1	1	1	1	1	1	1	1	1	1	1	1	1	1	1	1	1	1	1	1	1	1	1	1
GT59	0	0	1	1	1	1	0	1	1	0	1	0	0	0	0	0	0	0	1	1	1	0	1	1	2	0	1	1	1	1	1	0	0	1	1	1	1	1	1	1	1	0	1	1	1	1
GT62	0	0	0	0	0	0	0	0	0	0	0	0	0	0	0	0	0	0	1	1	1	0	2	0	2	3	6	6	6	4	5	2	2	5	5	5	1	1	1	3	2	2	2	3	0	0
GT23	0	0	0	0	0	0	0	0	0	0	1	0	3	1	1	0	0	0	0	0	1	0	0	0	0	0	0	0	0	0	0	0	0	0	0	0	1	0	0	2	3	1	1	1	2	0
GT10	0	1	0	0	0	0	0	0	4	1	9	10	10	8	8	1	2	2	0	0	0	7	5	3	1	1	1	2	2	2	1	1	1	2	0	0	3	0	0	5	9	4	4	4	2	3
GT13	0	0	0	0	0	0	0	0	0	0	0	0	0	0	0	0	0	0	0	0	0	0	0	0	0	0	0	0	0	0	0	0	0	0	0	0	0	0	0	0	0	0	0	0	0	1
GT47	0	0	0	0	0	0	0	0	0	0	4	3	4	2	0	2	2	2	0	0	0	0	0	1	0	1	1	1	1	1	1	1	1	1	1	1	2	3	2	2	0	1	1	0	2	0
GT77	0	0	0	0	0	0	0	0	0	0	0	0	0	0	0	0	0	0	0	0	0	0	0	3	4	4	2	3	3	2	2	3	2	4	2	4	0	0	0	0	0	0	0	0	0	0
GT90	0	0	0	0	0	0	0	0	0	0	0	0	0	0	0	0	0	0	0	0	0	0	0	2	0	0	0	0	0	0	0	0	0	0	0	0	0	0	0	0	0	0	0	0	0	0
GT64	0	0	0	0	0	0	0	0	0	0	0	0	0	0	0	0	0	0	0	0	0	0	0	1	1	1	0	1	2	2	2	2	1	1	1	1	0	0	0	0	0	0	0	0	0	0
GT71	0	0	0	0	0	0	0	0	0	0	0	0	0	0	0	0	0	0	0	0	0	0	0	0	0	0	2	3	4	2	3	3	3	4	3	4	3	4	4	4	6	3	3	3	2	0
GT75	0	0	0	0	0	0	0	0	0	0	0	0	0	0	0	0	0	0	0	0	0	0	0	0	0	0	0	0	0	0	0	0	0	0	0	0	1	0	0	0	0	2	6	1	0	0
GT68	0	0	0	0	0	1	0	0	0	0	0	0	0	0	0	0	0	0	0	0	0	0	0	0	0	0	0	0	0	0	0	0	0	0	0	0	0	1	0	1	0	0	0	0	0	0
GT37	0	0	0	0	0	0	0	0	0	0	0	0	0	0	0	0	0	0	0	0	0	0	0	0	0	0	0	0	0	0	0	0	0	0	0	0	0	1	1	1	1	0	1	1	0	0
GT28	0	0	0	0	0	0	0	0	0	0	0	0	0	0	0	0	0	0	0	0	0	0	0	0	0	0	0	0	0	0	0	0	0	0	0	0	0	0	0	0	0	0	0	0	1	0
GT101	0	0	0	0	1	0	0	0	0	0	0	0	0	0	0	0	0	0	0	0	0	0	0	0	0	0	0	0	0	0	0	0	0	0	0	0	0	0	0	0	0	0	0	0	0	0
GT60	0	0	0	0	0	0	0	0	0	0	0	0	0	0	0	0	0	0	0	0	0	0	0	0	0	0	0	0	0	0	0	0	0	0	0	1	0	0	0	0	0	0	0	0	0	0
PL family	F. mosseae (UK204)	F. mosseae (87-6)	O. diaphana	R. Irregularis (DAOM229456)	R. Irregularis (DAOM197198)	R. irregularis (DAOM 197198) w_3	A. colombiana	A. morrowiae	D. epigaea	D. eburnea	G. rosea	G. margarita	D. erythropus	C. pellucida	R. fulgida	C. candidum (NC172)	C. candidum (CCK) pot B 6-9	C. claroideum	G. pyriformis	A. gerdemannii	A. leptoticha	P. brasilianum	P. occultum	Endogone sp	J. flammicorona	J. lactiflua	H. vesiculosa	M. lusitanicus	M. circinelloides	M. lanceolatus	M. endophyticus	R. microsporus	R. delemar	L. corymbifera	U. isabellina	U. vinacea	L. transversale	Mortierella sp_AD	Mortierella sp_GB	M. alpina	L. elongata	P. humilis	P. verticillata	P. minutissima	A. capitata	B. meristosporus
PL3*	0	0	0	0	0	0	1	0	0	0	0	0	0	0	0	0	0	0	0	0	0	0	0	0	0	0	0	0	0	0	0	0	0	0	0	0	0	0	1	1	2	1	1	0	0	0
PL36	0	0	0	0	0	0	0	0	0	0	0	0	0	0	0	0	0	0	0	0	0	0	0	2	1	0	1	2	2	1	2	2	3	6	2	1	0	0	0	0	0	0	0	0	1	7
PL14	0	0	0	0	0	0	0	0	0	0	0	0	0	0	0	0	0	0	0	0	0	0	0	2	1	1	3	2	2	2	2	3	5	6	4	5	2	2	2	2	3	3	4	5	1	13
PL6	0	0	0	0	0	0	0	0	0	0	0	0	0	0	0	0	0	0	0	0	0	0	0	0	0	1	0	0	0	0	0	0	0	0	0	0	0	0	0	0	0	0	0	0	0	1
PL8	0	0	0	0	0	0	0	0	0	0	0	0	0	0	0	0	0	0	0	0	0	0	0	0	0	0	1	2	2	2	2	1	1	0	2	3	0	0	0	0	0	0	0	0	0	0
PL1	0	0	0	0	0	0	0	0	0	0	0	0	0	0	0	0	0	0	0	0	0	0	0	0	2	1	0	0	0	0	0	0	0	0	0	0	0	0	0	0	0	0	0	0	0	0
PL29	0	0	0	0	0	0	0	0	0	0	0	0	0	0	0	0	0	0	0	0	0	0	0	0	0	0	0	0	0	0	0	0	0	0	0	0	0	0	0	1	1	0	0	1	1	0
PL33	0	0	0	0	0	0	0	0	0	0	0	0	0	0	0	0	0	0	0	0	0	0	0	0	0	0	0	0	0	0	0	0	0	0	1	1	0	0	0	0	0	0	0	0	0	0
PL30	0	0	0	0	0	0	0	0	0	0	0	0	0	0	0	0	0	0	0	0	0	0	0	0	0	0	0	0	0	0	0	0	0	0	0	1	0	0	0	0	0	0	0	0	0	0
SLH family	F. mosseae (UK204)	F. mosseae (87-6)	O. diaphana	R. Irregularis (DAOM229456)	R. Irregularis (DAOM197198)	R. irregularis (DAOM 197198) w_3	A. colombiana	A. morrowiae	D. epigaea	D. eburnea	G. rosea	G. margarita	D. erythropus	C. pellucida	R. fulgida	C. candidum (NC172)	C. candidum (CCK) pot B 6-9	C. claroideum	G. pyriformis	A. gerdemannii	A. leptoticha	P. brasilianum	P. occultum	Endogone sp	J. flammicorona	J. lactiflua	H. vesiculosa	M. lusitanicus	M. circinelloides	M. lanceolatus	M. endophyticus	R. microsporus	R. delemar	L. corymbifera	U. isabellina	U. vinacea	L. transversale	Mortierella sp_AD	Mortierella sp_GB	M. alpina	L. elongata	P. humilis	P. verticillata	P. minutissima	A. capitata	B. meristosporus
SLH	0	0	0	0	2	0	0	0	0	0	0	0	0	0	0	0	0	0	0	0	0	0	0	0	0	0	0	0	0	0	0	0	0	0	0	0	0	0	0	0	0	0	0	0	0	0
					Only two gene copies detected in R irr, these were not further analysed
*: we checked the allignment and remove the gene count from the AM fungi acolom becuase the alignment did not support the identificaiton of the gene

## Sheet: selected PCWDE for comp 
Included in other comparatinve analyais listed as PCWDE or similar									Data behind Table S4: Distribution of genes coding for carbohydrate-active enzymes (CAZymes) in Glomeromycota, Mucoromycota and Mortierellomycota
											Avergae number of genes			Count of genomes										22
			first mentioned in Tisserant as completly missing	cell wall degrading according to Bentil	Kohler et al 2015	Description		sign evolving in Gigaspora	AA family	Outgroup	Ave in AM	Avein Mucor	Ave in Mort	AM	Muc	Mor	In Endogonales	F. mosseae (UK204)	F. mosseae (87-6)	O. diaphana	R. Irregularis (DAOM229456)	R. Irregularis (DAOM197198)	R. irregularis (DAOM 197198) w_3	A. colombiana	A. morrowiae	D. epigaea	D. eburnea	G. rosea	G. margarita	D. erythropus	C. pellucida	R. fulgida	C. candidum (NC172)	C. candidum (CCK) pot B 6-9	C. claroideum	G. pyriformis	A. gerdemannii	A. leptoticha	P. brasilianum	P. occultum	Endogone sp	J. flammicorona	J. lactiflua	H. vesiculosa	M. lusitanicus	M. circinelloides	M. lanceolatus	M. endophyticus	R. microsporus
	In Miyauchi 2020	Chang et al 2019	Tisserant et al 2013	Bentil 2021	Kohler et al	Ligning polysaccharide monopxygenase (LPMO)	Include		AA9 formerly GH61. LPMO)	0	0.0869565	0	0	1	0	0	0	0	0	0	0	0	0	2	0	0	0	0	0	0	0	0	0	0	0	0	0	0	0	0	0	0	0	0	0	0	0	0	0
Malar et al 2022	Miyaushi			Bentil 2021	Kohler et al include oxidoreductase possibly this familiy	oxidoreductase		x	AA3	4	6.6087	3.15385	7.11111	23	12	9	3	9	9	10	6	6	8	5	2	7	5	21	18	10	6	11	2	2	2	2	2	4	3	2	3	3	3	4	3	5	3	5	3
Malar et al 2022								X	AA7	9	6.3913	1.30769	6.22222	23	10	9	2	4	5	6	7	7	6	4	4	3	2	19	14	20	14	5	2	3	2	4	6	7	1	2	0	2	3	1	1	1	1	1	0
				Bentil 2021					AA8 Iron reductase domain	0	0	0.307692	0					0	0	0	0	0	0	0	0	0	0	0	0	0	0	0	0	0	0	0	0	0	0	0	0	0	0	0	0	0	0	1	1
Malar et al 2022	Miyaushi				Kohler et al include oxidoreductase possibly this familiy	oxidoreductase	Include		AA1	7	10.5652	4.92308	3.88889	22	13	9	3	9	7	9	8	12	9	7	27	21	13	24	24	24	14	8	4	5	4	3	4	5	0	2	6	5	4	6	4	6	4	6	3
	Miyaushi	Chang mention AA2 as a possibly class II peroxidase =POD?			Kohler et al	peroxidatse (POD) includd decay of ligning	Include		AA2 class II peroxidase	4	1.91304	2.53846	1.88889	23	13	9	3	3	3	2	2	2	2	1	2	2	2	2	2	2	2	1	1	1	1	3	2	2	2	2	2	1	1	3	4	4	2	4	3
Malar et al 2022									AA5	3	5.08696	1.84615	3.66667					7	7	11	8	8	7	2	2	2	2	4	4	5	6	3	7	7	6	3	1	1	8	6	6	2	1	1	1	2	2	1	2
Malar et al 2022									AA11	45	1.69565	0.230769	9.22222					1	1	1	1	1	1	1	0	2	3	1	1	1	1	1	1	1	1	4	7	7	1	0	0	2	1	0	0	0	0	0	0
									AA6	19	1	5.07692	0					1	1	2	1	1	1	0	2	4	2	1	1	1	1	1	0	0	0	1	1	1	0	0	3	6	4	8	5	5	4	5	3
Malar et al 2022									AA12	1	0.0869565	0.615385	0					0	0	0	0	0	0	0	0	0	0	0	0	0	0	0	0	0	0	0	0	0	1	1	0	0	0	0	0	1	1	1	1
									AA4	0	0.0434783	0.846154	0					0	0	0	0	1	0	0	0	0	0	0	0	0	0	0	0	0	0	0	0	0	0	0	0	0	0	1	1	1	1	1	1
									AA10 formerly CBM33. LPMO, chitin-binding proteins	0	0	0	0.111111					0	0	0	0	0	0	0	0	0	0	0	0	0	0	0	0	0	0	0	0	0	0	0	0	0	0	0	0	0	0	0	0
									AA14 cleavage of xylan	0	0	0.230769	0					0	0	0	0	0	0	0	0	0	0	0	0	0	0	0	0	0	0	0	0	0	0	0	0	0	0	0	0	0	0	1	0
			carbohydrate bunding module a						CBM family									F. mosseae (UK204)	F. mosseae (87-6)	O. diaphana	R. Irregularis (DAOM229456)	R. Irregularis (DAOM197198)	R. irregularis (DAOM 197198) w_3	A. colombiana	A. morrowiae	D. epigaea	D. eburnea	G. rosea	G. margarita	D. erythropus	C. pellucida	R. fulgida	C. candidum (NC172)	C. candidum (CCK) pot B 6-9	C. claroideum	G. pyriformis	A. gerdemannii	A. leptoticha	P. brasilianum	P. occultum	Endogone sp	J. flammicorona	J. lactiflua	H. vesiculosa	M. lusitanicus	M. circinelloides	M. lanceolatus	M. endophyticus	R. microsporus
Malar et al 2022									CBM13	0	0.347826	2.30769	1.77778					0	0	1	0	1	2	2	0	0	0	0	0	0	0	0	0	0	0	1	0	1	0	0	3	3	5	2	1	2	2	1	3
Malar et al 2022									CBM21	7	0.73913	3	1.66667					0	0	0	0	1	1	1	2	0	0	1	2	2	1	1	0	0	0	1	1	1	1	1	1	1	1	2	4	4	3	1	4
									CBM50	0	0.0869565	0.769231	0					0	0	1	0	0	0	1	0	0	0	0	0	0	0	0	0	0	0	0	0	0	0	0	2	2	1	0	0	0	0	0	0
Malar et al 2022									CBM43	1	0.0869565	0	0					0	0	0	0	0	0	0	1	0	0	0	0	0	0	0	0	0	0	0	0	1	0	0	0	0	0	0	0	0	0	0	0
									CBM18	8	0.695652	0	0					1	0	0	0	0	0	0	0	2	2	1	0	4	1	0	0	0	0	1	3	1	0	0	0	0	0	0	0	0	0	0	0
									CBM9	9	0	0	0					0	0	0	0	0	0	0	0	0	0	0	0	0	0	0	0	0	0	0	0	0	0	0	0	0	0	0	0	0	0	0	0
Malar et al 2022									CBM5	6	0	0.307692	1.22222	0	2	8		0	0	0	0	0	0	0	0	0	0	0	0	0	0	0	0	0	0	0	0	0	0	0	0	2	2	0	0	0	0	0	0
									CBM12	3	0	0.307692	0.333333	0	2	3		0	0	0	0	0	0	0	0	0	0	0	0	0	0	0	0	0	0	0	0	0	0	0	0	2	2	0	0	0	0	0	0
Malar et al 2022									CBM19	3	0	0.0769231	0					0	0	0	0	0	0	0	0	0	0	0	0	0	0	0	0	0	0	0	0	0	0	0	0	0	0	0	0	0	0	0	1
									CBM42	0	0.434783	0	0					0	0	0	0	0	0	0	0	0	1	0	0	1	1	0	5	2	0	0	0	0	0	0	0	0	0	0	0	0	0	0	0
Malar et al 2022									CBM14	0	0.0869565	0	0					0	0	0	0	0	0	0	0	0	0	1	0	1	0	0	0	0	0	0	0	0	0	0	0	0	0	0	0	0	0	0	0
									CBM63	0	0	0.0769231	0					0	0	0	0	0	0	0	0	0	0	0	0	0	0	0	0	0	0	0	0	0	0	0	0	1	0	0	0	0	0	0	0
	Miyaushi	Chang et al 2019	Tisserant et al 2013				Include		CBM1	0	0	0.153846	0	0	2	0	0	0	0	0	0	0	0	0	0	0	0	0	0	0	0	0	0	0	0	0	0	0	0	0	0	0	0	0	0	1	0	0	0
									CBM20	0	0	0.0769231	0					0	0	0	0	0	0	0	0	0	0	0	0	0	0	0	0	0	0	0	0	0	0	0	0	0	0	0	0	0	0	0	0
									CE family									F. mosseae (UK204)	F. mosseae (87-6)	O. diaphana	R. Irregularis (DAOM229456)	R. Irregularis (DAOM197198)	R. irregularis (DAOM 197198) w_3	A. colombiana	A. morrowiae	D. epigaea	D. eburnea	G. rosea	G. margarita	D. erythropus	C. pellucida	R. fulgida	C. candidum (NC172)	C. candidum (CCK) pot B 6-9	C. claroideum	G. pyriformis	A. gerdemannii	A. leptoticha	P. brasilianum	P. occultum	Endogone sp	J. flammicorona	J. lactiflua	H. vesiculosa	M. lusitanicus	M. circinelloides	M. lanceolatus	M. endophyticus	R. microsporus
	Miyaushi			Bentil 2021	Kohler et al	carbohydrate esterases	Include		CE1	2	0	0.846154	1	0	10	9	2	0	0	0	0	0	0	0	0	0	0	0	0	0	0	0	0	0	0	0	0	0	0	0	1	1	0	1	1	1	1	1	1
Malar et al 2022					Kohler et al	carbohydrate esterases	Include		CE16	4	2.3913	4.92308	0.333333	23	13	3	3	2	2	1	1	1	1	1	6	1	1	3	2	1	2	1	1	1	1	13	5	6	1	1	3	3	2	5	9	9	5	5	3
Malar et al 2022		Chang et al 2019					*not worth including but can be mentioned in text that over all numbers are low		CE8	0	0.0434783	1.46154	0					0	0	0	0	0	0	1	0	0	0	0	0	0	0	0	0	0	0	0	0	0	0	0	1	3	0	0	0	0	0	0	2
		Chang et al 2019					*not worth including but can be mentioned in text that over all numbers are low		CE12	0	0.0434783	0.153846	0					0	0	0	0	0	0	0	1	0	0	0	0	0	0	0	0	0	0	0	0	0	0	0	0	0	0	0	0	0	0	0	0
									CE10	23	13.1739	18.6154	18.2222					14	14	14	24	26	27	5	8	6	11	30	29	10	12	0	12	9	12	7	9	8	9	7	14	12	11	19	19	21	18	23	11
Malar et al 2022									CE4	78	9.82609	17.1538	23.5556					7	7	10	8	11	9	3	4	6	2	21	17	19	16	10	8	7	11	11	10	8	10	11	9	14	10	11	23	23	18	21	19
									CE9	6	0.869565	1.23077	1.55556					1	1	1	0	1	1	0	1	1	1	1	1	1	1	1	1	1	1	0	1	1	1	1	0	1	1	1	2	2	1	2	1
Malar et al 2022									CE2	0	0	1	0					0	0	0	0	0	0	0	0	0	0	0	0	0	0	0	0	0	0	0	0	0	0	0	0	3	2	0	1	1	1	0	1
									CE6	0	0	0.384615	0					0	0	0	0	0	0	0	0	0	0	0	0	0	0	0	0	0	0	0	0	0	0	0	0	0	0	0	0	1	0	0	1
									GH family									F. mosseae (UK204)	F. mosseae (87-6)	O. diaphana	R. Irregularis (DAOM229456)	R. Irregularis (DAOM197198)	R. irregularis (DAOM 197198) w_3	A. colombiana	A. morrowiae	D. epigaea	D. eburnea	G. rosea	G. margarita	D. erythropus	C. pellucida	R. fulgida	C. candidum (NC172)	C. candidum (CCK) pot B 6-9	C. claroideum	G. pyriformis	A. gerdemannii	A. leptoticha	P. brasilianum	P. occultum	Endogone sp	J. flammicorona	J. lactiflua	H. vesiculosa	M. lusitanicus	M. circinelloides	M. lanceolatus	M. endophyticus	R. microsporus
		Chang et al 2019		Bentil 2021	Kohler et al		Include		GH10	0	0.0869565	0.230769	0	1	3	0	2	0	0	0	0	0	0	2	0	0	0	0	0	0	0	0	0	0	0	0	0	0	0	0	0	1	1	0	0	0	0	0	0
		Chang et al 2019		Bentil 2021	Kohler et al		Include		GH43	0	0.0434783	0.615385	0	1	5	0	2	0	0	0	0	0	0	1	0	0	0	0	0	0	0	0	0	0	0	0	0	0	0	0	2	1	0	0	0	0	1	0	0
Malar et al 2022		Chang et al 2019			Kohler et al		Include		GH28	0	0.0434783	3.61538	0.666667	1	12	5	3	0	0	0	0	0	0	1	0	0	0	0	0	0	0	0	0	0	0	0	0	0	0	0	1	3	1	0	2	2	2	2	7
		Chang et al 2019		Bentil 2021	Kohler et al		Include		GH12	0	0	0.230769	0	0	3	0	1	0	0	0	0	0	0	0	0	0	0	0	0	0	0	0	0	0	0	0	0	0	0	0	0	1	0	0	0	0	0	0	0
	Miyaushi	Chang et al 2019	Tisserant et al 2013	Bentil 2021	Kohler et al		Include		GH6	0	0	0.0769231	0	0	1	0	0	0	0	0	0	0	0	0	0	0	0	0	0	0	0	0	0	0	0	0	0	0	0	0	0	0	0	0	0	0	0	0	0
	Miyaushi	Chang et al 2019	Tisserant et al 2013	Bentil 2021	Kohler et al		Include		GH7	0	0.0434783	0	0	1	0	0	0	0	0	0	0	0	0	1	0	0	0	0	0	0	0	0	0	0	0	0	0	0	0	0	0	0	0	0	0	0	0	0	0
Malar et al 2022				Bentil 2021	Kohler et al		Include		GH3	1	0.0434783	5.07692	0.777778	1	13	7	3	0	0	0	0	0	0	1	0	0	0	0	0	0	0	0	0	0	0	0	0	0	0	0	3	3	3	4	5	6	4	4	5
		Chang et al 2019 has three of the subgroups		Bentil 2021	Kohler et al Several separate GH5 in this peper thought		Include		GH5	7	4.56522	7.15385	8.44444	23	13	9	3	4	4	4	4	4	4	5	9	3	2	6	5	6	3	4	4	4	4	7	6	8	2	3	4	4	5	8	7	7	5	8	5
Malar et al 2022		Chang et al 2019		Bentil 2021			*not worth including but can be mentioned in text that over all numbers are low		GH9	7	1.69565	3.38462	1.55556					1	2	2	2	2	2	0	1	1	1	6	3	5	5	0	2	2	2	0	0	0	0	0	4	5	4	2	4	4	2	3	3
		Chang et al 2019		Bentil 2021			*not worth including but can be mentioned in text that over all numbers are low		GH74	0	0	0.307692	0.111111	0	3	1		0	0	0	0	0	0	0	0	0	0	0	0	0	0	0	0	0	0	0	0	0	0	0	0	2	0	0	0	0	0	0	0
Malar et al 2022		Chang et al 2019		Bentil 2021			*not worth including but can be mentioned in text that over all numbers are low		GH51	0	0	0.307692	0					0	0	0	0	0	0	0	0	0	0	0	0	0	0	0	0	0	0	0	0	0	0	0	0	0	0	0	0	0	0	0	0
Malar et al 2022	Miyaushi	Chang et al 2019		Bentil 2021			Include		GH45	0	0	0.461538	0	0	4	0	0	0	0	0	0	0	0	0	0	0	0	0	0	0	0	0	0	0	0	0	0	0	0	0	0	0	0	0	0	1	1	0	2
		Chang et al 2019					*not worth including but can be mentioned in text that over all numbers are low		GH105	0	0.0434783	0.0769231	0.444444					0	0	0	0	0	0	1	0	0	0	0	0	0	0	0	0	0	0	0	0	0	0	0	0	0	0	0	0	0	0	0	0
		Chang et al 2019					*not worth including but can be mentioned in text that over all numbers are low		GH53	0	0	0.230769	0					0	0	0	0	0	0	0	0	0	0	0	0	0	0	0	0	0	0	0	0	0	0	0	1	0	0	0	0	0	0	0	0
		Chang et al 2019					*not worth including but can be mentioned in text that over all numbers are low		GH88	0	0	0.615385	0					0	0	0	0	0	0	0	0	0	0	0	0	0	0	0	0	0	0	0	0	0	0	0	0	1	1	1	0	0	0	0	0
Malar et al 2022		Chang et al 2019					*not worth including but can be mentioned in text that over all numbers are low		GH134	0	0	1.46154	0.111111	0	5	1		0	0	0	0	0	0	0	0	0	0	0	0	0	0	0	0	0	0	0	0	0	0	0	0	0	0	0	2	2	0	1	5
		Chang et al 2019					*not worth including but can be mentioned in text that over all numbers are low		GH78	0	0	0.230769	0					0	0	0	0	0	0	0	0	0	0	0	0	0	0	0	0	0	0	0	0	0	0	0	0	0	0	0	0	0	0	0	0
		Chang et al 2019					*not worth including but can be mentioned in text that over all numbers are low		GH93	0	0	0.153846	0					0	0	0	0	0	0	0	0	0	0	0	0	0	0	0	0	0	0	0	0	0	0	0	0	0	0	0	0	0	0	0	0
Malar et al 2022				Bentil 2021					GH35	0	1.3913	1.53846	1					1	1	2	2	2	2	1	2	1	1	2	2	2	1	2	1	1	1	1	1	1	1	1	1	2	1	1	1	1	1	1	1
Malar et al 2022				Bentil 2021					GH31	6	2.08696	3.92308	2.66667					1	1	2	1	1	1	1	3	2	2	2	3	4	3	1	3	3	2	2	2	2	3	3	2	2	2	4	5	5	3	5	3
Malar et al 2022				Bentil 2021					GH27	0	0.0434783	0.0769231	0					0	0	0	0	0	0	0	0	0	0	0	0	0	0	0	0	1	0	0	0	0	0	0	0	0	1	0	0	0	0	0	0
				Bentil 2021					GH2	0	0	0.461538	1	0	5	9		0	0	0	0	0	0	0	0	0	0	0	0	0	0	0	0	0	0	0	0	0	0	0	1	1	1	0	0	0	0	0	0
				Bentil 2021					GH29	0	0	1.15385	0.111111	0	8	1		0	0	0	0	0	0	0	0	0	0	0	0	0	0	0	0	0	0	0	0	0	0	0	0	0	0	2	2	2	2	2	0
Malar et al 2022				Bentil 2021					GH36	0	0	0.615385	0					0	0	0	0	0	0	0	0	0	0	0	0	0	0	0	0	0	0	0	0	0	0	0	0	0	0	1	1	1	1	1	1
Malar et al 2022				Bentil 2021					GH95	0	0	0.153846	1	0	2	8		0	0	0	0	0	0	0	0	0	0	0	0	0	0	0	0	0	0	0	0	0	0	0	0	0	0	0	0	0	0	0	0
				Bentil 2021					GH67	0	0	0.0769231	0					0	0	0	0	0	0	0	0	0	0	0	0	0	0	0	0	0	0	0	0	0	0	0	0	0	0	0	0	0	0	0	0
						lysosyme possibly selective for bacteira		x	GT25	0	5.82609	0.461538	0	13	3	0		3	2	1	0	0	0	4	10	7	8	15	20	25	15	23	0	0	0	0	0	1	0	0	1	2	3	0	0	0	0	0	0
								x	GT2_Chitin_synth	44	13.913	19.0769	16	23	13	9		13	11	13	14	15	15	9	10	8	7	24	34	28	18	16	15	14	15	7	9	9	8	8	8	9	9	19	24	24	22	25	22
								x	GT1	5	3	2.61538	1.44444	20	13	8		3	2	2	3	3	2	0	2	1	1	14	17	2	7	1	2	2	2	0	1	1	1	0	1	3	1	1	4	5	2	3	3
Malar et al 2022									GH81	1	0.73913	1.23077	0.888889					1	1	0	0	0	0	1	3	0	0	1	1	1	1	1	1	1	1	1	1	1	0	0	1	2	1	1	1	1	1	1	1
Malar et al 2022									GH18	36	3.43478	14.3077	9.77778					2	3	1	1	1	1	3	5	3	3	9	12	4	4	4	3	3	3	2	4	4	2	2	16	17	13	14	14	16	11	17	12
Malar et al 2022									GH37	5	1.69565	3.61538	2					2	1	1	1	1	1	2	3	2	3	1	2	2	1	1	2	2	2	2	2	3	1	1	2	1	2	4	5	5	4	5	3
Malar et al 2022									GH17	6	1.17391	2.46154	2.88889					1	1	0	0	0	0	2	3	1	1	0	0	1	2	2	0	0	0	3	4	4	1	1	0	2	0	2	3	3	3	4	3
Malar et al 2022									GH20	22	1.52174	4	4.33333					1	1	2	1	1	1	1	1	1	1	2	2	2	2	1	1	1	1	3	2	3	2	2	4	2	2	3	4	4	2	5	4
Malar et al 2022									GH13	5	2.04348	2.30769	2.44444					3	2	2	2	3	2	1	2	1	1	2	3	1	1	0	3	3	3	4	2	2	2	2	1	4	3	2	1	1	1	1	2
									GH133	1	0.913043	0.846154	1					1	1	1	1	1	1	1	1	0	0	1	1	1	1	1	1	1	1	1	1	1	1	1	0	1	1	1	0	0	1	1	1
									GH128	0	0.0434783	0	0					0	0	0	0	0	0	1	0	0	0	0	0	0	0	0	0	0	0	0	0	0	0	0	0	0	0	0	0	0	0	0	0
									GH16	22	1.78261	6.84615	5.88889					2	2	1	0	0	0	0	3	2	4	2	2	3	2	0	0	0	0	5	4	3	3	3	3	7	2	7	7	7	5	4	7
Malar et al 2022									GH92	0	1.43478	0.538462	0					0	0	0	0	0	0	0	6	0	0	10	8	0	8	1	0	0	0	0	0	0	0	0	1	1	1	0	0	0	0	0	0
Malar et al 2022									GH47	8	3.78261	5.53846	5.22222					3	2	6	5	5	5	0	6	4	4	5	5	5	6	1	2	3	1	5	4	4	3	3	3	5	3	4	7	6	6	6	7
									GH38	1	0.913043	1.61538	1					1	1	1	1	1	1	0	2	1	0	1	1	1	1	0	1	1	1	1	1	1	1	1	3	0	0	2	2	2	2	2	2
Malar et al 2022									GH15	3	0.913043	2.92308	0.666667					1	0	1	1	1	1	0	1	1	1	1	1	1	1	0	1	1	1	1	1	1	2	1	1	1	1	5	3	4	3	3	3
									GH85	1	0.782609	0.538462	0.666667					0	0	0	0	0	0	0	1	1	1	2	2	2	1	0	1	1	1	1	1	1	1	1	0	0	1	0	1	1	1	1	0
Malar et al 2022									GH72	3	0.304348	1.38462	1.33333					0	0	0	0	0	0	0	1	0	0	0	0	1	1	0	1	1	1	0	0	1	0	0	1	1	1	2	1	1	1	1	1
									GH125	0	0.73913	1.53846	0					1	1	1	1	1	0	0	0	0	0	0	0	0	0	0	1	0	1	3	4	3	0	0	1	0	1	1	2	2	2	2	2
Malar et al 2022									GH46	18	0	1.84615	0					0	0	0	0	0	0	0	0	0	0	0	0	0	0	0	0	0	0	0	0	0	0	0	2	3	1	1	1	2	2	2	2
									GH8	2	0	1.23077	1.55556	0	12	9		0	0	0	0	0	0	0	0	0	0	0	0	0	0	0	0	0	0	0	0	0	0	0	0	1	1	1	2	2	2	2	1
									GH152	9	0.0434783	3.76923	0					0	0	0	0	0	0	0	0	0	0	0	0	0	0	0	0	0	0	1	0	0	0	0	1	0	2	6	4	4	5	4	4
								Invertase	GH32	4	0	0.307692	0					0	0	0	0	0	0	0	0	0	0	0	0	0	0	0	0	0	0	0	0	0	0	0	0	0	0	0	0	0	0	0	0
Malar et al 2022									GH24	4	1.52174	0.230769	0.555556					1	1	5	3	3	5	0	0	0	0	4	6	2	1	2	1	0	1	0	0	0	0	0	0	0	0	1	0	0	0	0	0
									GH89	1	0	0.153846	2.22222	0	2	9		0	0	0	0	0	0	0	0	0	0	0	0	0	0	0	0	0	0	0	0	0	0	0	0	1	0	0	0	0	0	0	0
Malar et al 2022									GH25	1	0.0434783	0.307692	1.33333					0	0	0	0	0	0	0	0	1	0	0	0	0	0	0	0	0	0	0	0	0	0	0	0	0	0	1	0	0	0	0	0
Malar et al 2022									GH30	0	1.17391	0	0					0	0	0	0	0	0	0	0	0	0	11	12	3	1	0	0	0	0	0	0	0	0	0	0	0	0	0	0	0	0	0	0
									GH151	0	0	0.153846	0					0	0	0	0	0	0	0	0	0	0	0	0	0	0	0	0	0	0	0	0	0	0	0	1	1	0	0	0	0	0	0	0
									GH79	0	0	0.692308	0					0	0	0	0	0	0	0	0	0	0	0	0	0	0	0	0	0	0	0	0	0	0	0	1	0	0	0	0	0	0	0	0
									GH71	0	0	0.384615	0					0	0	0	0	0	0	0	0	0	0	0	0	0	0	0	0	0	0	0	0	0	0	0	1	1	0	0	0	0	0	0	0
									GH55	0	0	0.538462	0					0	0	0	0	0	0	0	0	0	0	0	0	0	0	0	0	0	0	0	0	0	0	0	0	0	0	1	0	0	0	0	0
									GH154	0	0	0.461538	0					0	0	0	0	0	0	0	0	0	0	0	0	0	0	0	0	0	0	0	0	0	0	0	0	0	0	1	0	0	0	0	0
									GH42	0	0	0.0769231	0					0	0	0	0	0	0	0	0	0	0	0	0	0	0	0	0	0	0	0	0	0	0	0	0	1	0	0	0	0	0	0	0
									GH146	0	0	0.0769231	0					0	0	0	0	0	0	0	0	0	0	0	0	0	0	0	0	0	0	0	0	0	0	0	0	0	0	0	0	0	0	0	0
									GH33	0	0	0.230769	0					0	0	0	0	0	0	0	0	0	0	0	0	0	0	0	0	0	0	0	0	0	0	0	0	0	0	0	0	0	0	0	1
									GH65	0	0	0.153846	0.777778	0	2	7		0	0	0	0	0	0	0	0	0	0	0	0	0	0	0	0	0	0	0	0	0	0	0	0	0	0	0	0	0	0	0	0
									GH108	0	0	0	0.333333					0	0	0	0	0	0	0	0	0	0	0	0	0	0	0	0	0	0	0	0	0	0	0	0	0	0	0	0	0	0	0	0
Malar et al 2022									GH76	0	0	0	0.111111					0	0	0	0	0	0	0	0	0	0	0	0	0	0	0	0	0	0	0	0	0	0	0	0	0	0	0	0	0	0	0	0
									GH23	0	0.0869565	0	0					0	0	2	0	0	0	0	0	0	0	0	0	0	0	0	0	0	0	0	0	0	0	0	0	0	0	0	0	0	0	0	0
									GH129	0	0	0.0769231	0					0	0	0	0	0	0	0	0	0	0	0	0	0	0	0	0	0	0	0	0	0	0	0	0	0	0	0	0	0	0	0	0
									GH136	0	0	0.153846	0					0	0	0	0	0	0	0	0	0	0	0	0	0	0	0	0	0	0	0	0	0	0	0	0	0	0	0	0	0	0	0	0
									GH52	0	0	0.153846	0					0	0	0	0	0	0	0	0	0	0	0	0	0	0	0	0	0	0	0	0	0	0	0	0	0	0	0	0	0	0	0	0
									GH104	0	0	0.0769231	0					0	0	0	0	0	0	0	0	0	0	0	0	0	0	0	0	0	0	0	0	0	0	0	0	0	0	0	0	0	0	0	0
									GH48	0	0	0.0769231	0					0	0	0	0	0	0	0	0	0	0	0	0	0	0	0	0	0	0	0	0	0	0	0	0	0	0	0	0	0	0	0	0
									GT family									F. mosseae (UK204)	F. mosseae (87-6)	O. diaphana	R. Irregularis (DAOM229456)	R. Irregularis (DAOM197198)	R. irregularis (DAOM 197198) w_3	A. colombiana	A. morrowiae	D. epigaea	D. eburnea	G. rosea	G. margarita	D. erythropus	C. pellucida	R. fulgida	C. candidum (NC172)	C. candidum (CCK) pot B 6-9	C. claroideum	G. pyriformis	A. gerdemannii	A. leptoticha	P. brasilianum	P. occultum	Endogone sp	J. flammicorona	J. lactiflua	H. vesiculosa	M. lusitanicus	M. circinelloides	M. lanceolatus	M. endophyticus	R. microsporus
									GT31	1	2.73913	2.15385	2.44444					2	2	2	2	3	3	1	1	1	1	4	5	11	3	1	4	4	3	2	2	3	2	1	1	1	1	2	3	3	3	3	3
									GT8	3	1.47826	2.76923	1.11111					0	1	1	1	1	2	1	1	3	1	2	1	3	0	2	2	2	1	3	3	2	0	1	3	3	1	2	3	3	2	3	3
									GT2_Glycos_transf	3	1.95652	1.76923	1.88889					2	2	2	2	5	2	2	2	2	1	2	1	2	2	1	2	2	2	2	2	2	2	1	2	2	0	2	2	2	2	2	2
									GT5	1	1.69565	1.61538	1.22222					1	1	2	2	2	2	2	2	0	1	1	1	2	2	2	5	5	5	0	0	0	1	0	1	1	1	1	2	2	2	2	2
									GT15	0	3.04348	9.76923	2.66667					3	3	4	3	3	3	2	6	3	2	7	4	3	4	2	2	2	1	2	3	2	3	3	4	4	2	9	15	16	11	9	11
									GT2_Glyco_trans_2	0	0.217391	0.384615	0					0	0	0	0	0	1	3	0	0	0	0	0	0	0	0	0	0	0	1	0	0	0	0	1	1	0	0	0	0	0	1	1
									GT4	4	4.21739	5.38462	3					5	4	5	4	5	4	5	4	4	3	4	3	3	4	1	8	8	9	2	2	2	5	3	3	5	4	7	6	6	3	5	6
									GT48	3	0.869565	2.07692	1.77778					2	2	0	0	0	0	2	2	1	1	0	0	1	1	1	0	0	0	1	2	2	1	1	1	2	1	3	3	3	2	3	2
									GT2_Glyco_tranf_2	8	0.652174	2.84615	4					1	1	0	0	0	0	1	1	0	0	1	0	1	1	0	1	1	1	1	1	1	1	1	3	4	2	3	2	2	2	3	2
									GT21	2	0.956522	0.923077	1.77778					1	1	1	1	1	1	2	1	0	1	1	0	1	1	1	1	1	1	1	1	1	1	1	1	1	1	1	1	1	1	1	1
									GT20	7	2.30435	5.46154	5					2	3	3	3	3	3	1	3	2	2	3	2	4	2	0	2	2	2	2	2	2	3	2	2	2	1	5	8	8	8	8	6
									GT33	1	1	0.923077	1					1	1	1	1	1	1	1	2	1	1	1	1	1	1	0	1	1	1	1	1	1	1	1	1	1	0	1	1	1	1	1	1
									GT39	9	3.52174	5.61538	8					3	3	4	4	4	4	1	5	3	3	6	5	3	5	0	4	5	4	3	3	3	3	3	1	4	2	6	8	8	7	8	6
									GT17	0	0.130435	0.538462	4.33333					0	0	0	0	0	0	1	0	0	0	0	0	1	1	0	0	0	0	0	0	0	0	0	0	0	0	0	1	1	1	1	0
									GT22	3	2.43478	3.69231	3.88889					2	1	4	3	3	3	0	4	3	3	4	1	2	1	0	2	2	1	3	4	4	2	4	3	4	1	4	4	4	4	4	4
									GT76	2	0.608696	0.923077	1					0	0	1	1	1	1	0	1	1	1	1	0	0	1	0	0	0	0	1	1	1	1	1	1	1	1	1	1	1	1	1	1
									GT50	1	0.434783	0.692308	1					1	1	1	1	1	1	0	1	0	0	1	0	0	0	0	0	0	0	0	1	1	0	0	0	1	1	1	0	0	0	1	1
									GT3	3	1.43478	1.61538	1.77778					1	1	2	2	2	2	0	2	1	1	1	1	1	0	1	4	4	2	1	2	0	1	1	0	1	1	2	2	2	2	2	2
									GT58	1	0.434783	0.923077	0.888889					0	0	1	1	1	0	0	1	1	1	1	0	1	0	0	0	0	0	1	1	0	0	0	1	1	0	1	1	1	1	1	1
									GT35	3	0.913043	1.30769	0.888889					1	1	1	1	1	1	0	1	1	1	1	1	1	2	0	1	1	1	1	1	0	1	1	0	0	1	2	2	2	2	2	2
									GT69	2	0.304348	0.384615	0.666667					0	0	0	1	1	1	0	1	0	0	0	1	0	0	0	1	0	1	0	0	0	0	0	1	1	1	1	0	0	0	0	0
									GT24	0	0.347826	0.846154	0.888889					0	1	0	0	0	0	0	1	0	0	1	1	1	0	0	0	0	0	0	1	1	0	1	0	1	1	1	1	1	0	1	0
									GT57	2	0.826087	1.61538	1.77778					1	1	2	1	2	1	0	2	2	0	1	1	1	0	0	0	0	0	1	0	1	1	1	0	1	1	2	2	2	2	2	2
									GT49	4	2.47826	6.07692	5.66667					2	3	3	3	3	3	0	3	3	1	3	3	3	4	1	3	2	3	2	2	2	3	2	2	3	1	5	8	8	6	8	8
									GT34	10	2.52174	1.53846	1.55556					2	3	7	2	3	3	0	2	2	1	3	4	3	2	1	4	3	3	2	2	3	1	2	1	3	1	1	2	2	2	2	1
									GT66	1	0.826087	1	1					1	1	1	1	1	1	0	1	1	1	1	1	1	0	0	1	1	1	1	0	1	1	1	1	1	1	1	1	1	1	1	1
									GT59	1	0.478261	0.846154	0.888889					0	0	1	1	1	1	0	1	1	0	1	0	0	0	0	0	0	0	1	1	1	0	1	1	2	0	1	1	1	1	1	0
									GT62	0	0.217391	3.92308	1.66667					0	0	0	0	0	0	0	0	0	0	0	0	0	0	0	0	0	0	1	1	1	0	2	0	2	3	6	6	6	4	5	2
									GT23	0	0.304348	0	1.22222					0	0	0	0	0	0	0	0	0	0	1	0	3	1	1	0	0	0	0	0	1	0	0	0	0	0	0	0	0	0	0	0
									GT10	3	2.95652	1.30769	3.44444					0	1	0	0	0	0	0	0	4	1	9	10	10	8	8	1	2	2	0	0	0	7	5	3	1	1	1	2	2	2	1	1
									GT13	1	0	0	0					0	0	0	0	0	0	0	0	0	0	0	0	0	0	0	0	0	0	0	0	0	0	0	0	0	0	0	0	0	0	0	0
									GT47	0	0.826087	0.923077	1.44444					0	0	0	0	0	0	0	0	0	0	4	3	4	2	0	2	2	2	0	0	0	0	0	1	0	1	1	1	1	1	1	1
									GT77	0	0	2.92308	0					0	0	0	0	0	0	0	0	0	0	0	0	0	0	0	0	0	0	0	0	0	0	0	3	4	4	2	3	3	2	2	3
									GT90	0	0	0.153846	0					0	0	0	0	0	0	0	0	0	0	0	0	0	0	0	0	0	0	0	0	0	0	0	2	0	0	0	0	0	0	0	0
									GT64	0	0	1.23077	0					0	0	0	0	0	0	0	0	0	0	0	0	0	0	0	0	0	0	0	0	0	0	0	1	1	1	0	1	2	2	2	2
									GT71	0	0	2.38462	3.55556					0	0	0	0	0	0	0	0	0	0	0	0	0	0	0	0	0	0	0	0	0	0	0	0	0	0	2	3	4	2	3	3
									GT75	0	0	0	1.11111					0	0	0	0	0	0	0	0	0	0	0	0	0	0	0	0	0	0	0	0	0	0	0	0	0	0	0	0	0	0	0	0
									GT68	0	0.0434783	0	0.222222					0	0	0	0	0	1	0	0	0	0	0	0	0	0	0	0	0	0	0	0	0	0	0	0	0	0	0	0	0	0	0	0
									GT37	0	0	0	0.666667					0	0	0	0	0	0	0	0	0	0	0	0	0	0	0	0	0	0	0	0	0	0	0	0	0	0	0	0	0	0	0	0
									GT28	0	0	0	0.111111					0	0	0	0	0	0	0	0	0	0	0	0	0	0	0	0	0	0	0	0	0	0	0	0	0	0	0	0	0	0	0	0
									GT101	0	0.0434783	0	0					0	0	0	0	1	0	0	0	0	0	0	0	0	0	0	0	0	0	0	0	0	0	0	0	0	0	0	0	0	0	0	0
									GT60	0	0	0.0769231	0					0	0	0	0	0	0	0	0	0	0	0	0	0	0	0	0	0	0	0	0	0	0	0	0	0	0	0	0	0	0	0	0
									PL family									F. mosseae (UK204)	F. mosseae (87-6)	O. diaphana	R. Irregularis (DAOM229456)	R. Irregularis (DAOM197198)	R. irregularis (DAOM 197198) w_3	A. colombiana	A. morrowiae	D. epigaea	D. eburnea	G. rosea	G. margarita	D. erythropus	C. pellucida	R. fulgida	C. candidum (NC172)	C. candidum (CCK) pot B 6-9	C. claroideum	G. pyriformis	A. gerdemannii	A. leptoticha	P. brasilianum	P. occultum	Endogone sp	J. flammicorona	J. lactiflua	H. vesiculosa	M. lusitanicus	M. circinelloides	M. lanceolatus	M. endophyticus	R. microsporus
		Chang et al 2019	Tisserant et al 2013				Include		PL3*	0	0	0	0.666667	0	0	5	0	0	0	0	0	0	0	0	0	0	0	0	0	0	0	0	0	0	0	0	0	0	0	0	0	0	0	0	0	0	0	0	0
									PL36	7	0	1.92308	0.111111	0	12	1		0	0	0	0	0	0	0	0	0	0	0	0	0	0	0	0	0	0	0	0	0	0	0	2	1	0	1	2	2	1	2	2
Malar et al 2022									PL14	13	0	2.92308	2.66667	0	13	9		0	0	0	0	0	0	0	0	0	0	0	0	0	0	0	0	0	0	0	0	0	0	0	2	1	1	3	2	2	2	2	3
									PL6	1	0	0.0769231	0					0	0	0	0	0	0	0	0	0	0	0	0	0	0	0	0	0	0	0	0	0	0	0	0	0	1	0	0	0	0	0	0
									PL8	0	0	1.23077	0					0	0	0	0	0	0	0	0	0	0	0	0	0	0	0	0	0	0	0	0	0	0	0	0	0	0	1	2	2	2	2	1
		Chang et al 2019	Tisserant et al 2013				Include		PL1	0	0	0.230769	0	0	2	0	2	0	0	0	0	0	0	0	0	0	0	0	0	0	0	0	0	0	0	0	0	0	0	0	0	2	1	0	0	0	0	0	0
									PL29	0	0	0	0.444444					0	0	0	0	0	0	0	0	0	0	0	0	0	0	0	0	0	0	0	0	0	0	0	0	0	0	0	0	0	0	0	0
									PL33	0	0	0.153846	0					0	0	0	0	0	0	0	0	0	0	0	0	0	0	0	0	0	0	0	0	0	0	0	0	0	0	0	0	0	0	0	0
									PL30	0	0	0.0769231	0					0	0	0	0	0	0	0	0	0	0	0	0	0	0	0	0	0	0	0	0	0	0	0	0	0	0	0	0	0	0	0	0
			plus PL 4 and 5
									SLH family									F. mosseae (UK204)	F. mosseae (87-6)	O. diaphana	R. Irregularis (DAOM229456)	R. Irregularis (DAOM197198)	R. irregularis (DAOM 197198) w_3	A. colombiana	A. morrowiae	D. epigaea	D. eburnea	G. rosea	G. margarita	D. erythropus	C. pellucida	R. fulgida	C. candidum (NC172)	C. candidum (CCK) pot B 6-9	C. claroideum	G. pyriformis	A. gerdemannii	A. leptoticha	P. brasilianum	P. occultum	Endogone sp	J. flammicorona	J. lactiflua	H. vesiculosa	M. lusitanicus	M. circinelloides	M. lanceolatus	M. endophyticus	R. microsporus
									SLH									0	0	0	0	2	0	0	0	0	0	0	0	0	0	0	0	0	0	0	0	0	0	0	0	0	0	0	0	0	0	0	0
																						what about this gene?
									*: we checked the allignment and remove the genes from acolom in AM as it didn't give correct hit
[truncated: 14 more columns]

## Sheet: Expanding in Gig CAZy for Fig 2
	In Table S5								29
			F. mosseae (UK204)	F. mosseae (87-6)	O. diaphana	R. Irregularis (DAOM229456)	R. Irregularis (DAOM197198)	R. irregularis (DAOM 197198) w_3	A. colombiana	A. morrowiae	D. epigaea	D. eburnea	G. rosea	G. margarita	D. erythropus	C. pellucida	R. fulgida	C. candidum (NC172)	C. candidum (CCK) pot B 6-9	C. claroideum	G. pyriformis	A. gerdemannii	A. leptoticha	P. brasilianum	P. occultum	Endogone sp	J. flammicorona	J. lactiflua	H. vesiculosa	M. lusitanicus	M. circinelloides	M. lanceolatus	M. endophyticus	R. microsporus	R. delemar	L. corymbifera	U. isabellina	U. vinacea	L. transversale	Mortierella sp_AD	Mortierella sp_GB	M. alpina	L. elongata	P. humilis	P. verticillata	P. minutissima	A. capitata	B. meristosporus
	AA3		9	9	10	6	6	8	5	2	7	5	21	18	10	6	11	2	2	2	2	2	4	3	2	3	3	3	4	3	5	3	5	3	3	0	2	4	5	5	5	6	7	11	11	10	4	4
	AA7		4	5	6	7	7	6	4	4	3	2	19	14	20	14	5	2	3	2	4	6	7	1	2	0	2	3	1	1	1	1	1	0	0	2	3	2	3	6	5	10	5	3	5	5	14	9
	GT25		3	2	1	0	0	0	4	10	7	8	15	20	25	15	23	0	0	0	0	0	1	0	0	1	2	3	0	0	0	0	0	0	0	0	0	0	0	0	0	0	0	0	0	0	0	0
	GT2_Chitin_synth		13	11	13	14	15	15	9	10	8	7	24	34	28	18	16	15	14	15	7	9	9	8	8	8	9	9	19	24	24	22	25	22	25	22	19	20	17	15	17	17	16	14	18	18	12	44
	GT1		3	2	2	3	3	2	0	2	1	1	14	17	2	7	1	2	2	2	0	1	1	1	0	1	3	1	1	4	5	2	3	3	4	4	2	1	1	2	3	2	2	1	1	0	1	5
	AA1		9	7	9	8	12	9	7	27	21	13	24	24	24	14	8	4	5	4	3	4	5	0	2	6	5	4	6	4	6	4	6	3	4	6	5	5	2	3	2	6	6	5	5	4	2	7
		ID	AA3	AA7	GT1	GT2_Chitin_synth	GT25	AA1
	F. mosseae (UK204)	fcaled	9	4	3	13	3	9
	F. mosseae (87-6)	fmosse	9	5	2	11	2	7
	O. diaphana	Rhice	10	6	2	13	1	9
	R. Irregularis (DAOM229456)	Rhidi	6	7	3	14	0	8
	R. Irregularis (DAOM197198)	RhiirA	6	7	3	15	0	12
	R. irregularis (DAOM 197198) w_3	Rirreg	8	6	2	15	0	9
	A. colombiana	acolom	5	4	0	9	4	7
	A. morrowiae	amorro	2	4	2	10	10	27
	D. epigaea	Depiga	7	3	1	8	7	21
	D. eburnea	deburn	5	2	1	7	8	13
	G. rosea	Gigro	21	19	14	24	15	24
	G. margarita	gmarga	18	14	17	34	20	24
	D. erythropus	deryth	10	20	2	28	25	24
	C. pellucida	cpellu	6	14	7	18	15	14
	R. fulgida	rfulgi	11	5	1	16	23	8
	C. candidum (NC172)	ccandi	2	2	2	15	0	4
	C. candidum (CCK) pot B 6-9	ccandik	2	3	2	14	0	5
	C. claroideum	cclaro	2	2	2	15	0	4
	G. pyriformis	Geopyr	2	4	0	7	0	3
	A. gerdemannii	agerde	2	6	1	9	0	4
	A. leptoticha	alepto	4	7	1	9	1	5
	P. brasilianum	pbrasi	3	1	1	8	0	0
	P. occultum	poculu	2	2	0	8	0	2
	Endogone sp	Endsp	3	0	1	8	1	6
	J. flammicorona	Jimfl	3	2	3	9	2	5
	J. lactiflua	Jimlac	3	3	1	9	3	4
	H. vesiculosa	Hesve	4	1	1	19	0	6
	M. lusitanicus	Mucci	3	1	4	24	0	4
	M. circinelloides	Muccir	5	1	5	24	0	6
	M. lanceolatus	Muclan	3	1	2	22	0	4
	M. endophyticus	Mucend	5	1	3	25	0	6
	R. microsporus	Rhimi	3	0	3	22	0	3
	R. delemar	Rhior	3	0	4	25	0	4
	L. corymbifera	Liccor	0	2	4	22	0	6
	U. isabellina	Uisab	2	3	2	19	0	5
	U. vinacea	Uvina	4	2	1	20	0	5
	L. transversale	Lobtra	5	3	1	17	0	2
	Mortierella sp_AD	MorAD	5	6	2	15	0	3
	Mortierella sp_GB	MorGBAus	5	5	3	17	0	2
	M. alpina	Moralp	6	10	2	17	0	6
	L. elongata	Morel	7	5	2	16	0	6
	P. humilis	Morhum	11	3	1	14	0	5
	P. verticillata	Morve	11	5	1	18	0	5
	P. minutissima	Mormin	10	5	0	18	0	4
	A. capitata	Morcap	4	14	1	12	0	2
	B. meristosporus	Basme	4	9	5	44	0	7

## Sheet: From table S4 for Fig 2
							8
Family	F. mosseae (UK204)	F. mosseae (87-6)	O. diaphana	R. Irregularis (DAOM229456)	R. Irregularis (DAOM197198)	R. irregularis (DAOM 197198) w_3	A. colombiana	A. morrowiae	D. epigaea	D. eburnea	G. rosea	G. margarita	D. erythropus	C. pellucida	R. fulgida	C. candidum (NC172)	C. candidum (CCK) pot B 6-9	C. claroideum	G. pyriformis	A. gerdemannii	A. leptoticha	P. brasilianum	P. occultum	Endogone sp	J. flammicorona	J. lactiflua	H. vesiculosa	M. lusitanicus	M. circinelloides	M. lanceolatus	M. endophyticus	R. microsporus	R. delemar	L. corymbifera	U. isabellina	U. vinacea	L. transversale	Mortierella sp_AD	Mortierella sp_GB	M. alpina	L. elongata	P. humilis	P. verticillata	P. minutissima	A. capitata	B. meristosporus
AA2	3	3	2	2	2	2	1	2	2	2	2	2	2	2	1	1	1	1	3	2	2	2	2	2	1	1	3	4	4	2	4	3	3	2	2	2	2	2	2	2	1	2	2	3	1	4
CE1	0	0	0	0	0	0	0	0	0	0	0	0	0	0	0	0	0	0	0	0	0	0	0	1	1	0	1	1	1	1	1	1	0	0	2	1	1	1	1	1	1	1	1	1	1	2
CE16	2	2	1	1	1	1	1	6	1	1	3	2	1	2	1	1	1	1	13	5	6	1	1	3	3	2	5	9	9	5	5	3	1	9	5	5	1	0	0	0	1	0	0	1	0	4
GH5	4	4	4	4	4	4	5	9	3	2	6	5	6	3	4	4	4	4	7	6	8	2	3	4	4	5	8	7	7	5	8	5	7	6	13	14	7	8	7	8	10	6	10	12	8	7
GH3	0	0	0	0	0	0	1	0	0	0	0	0	0	0	0	0	0	0	0	0	0	0	0	3	3	3	4	5	6	4	4	5	6	6	8	9	1	1	1	1	1	0	1	1	0	1
	Family	ID	AA2	CE1	CE16	GH3	GH5
	F. mosseae (UK204)	fcaled	3	0	2	0	4
	F. mosseae (87-6)	fmosse	3	0	2	0	4
	O. diaphana	Rhice	2	0	1	0	4
	R. Irregularis (DAOM229456)	Rhidi	2	0	1	0	4
	R. Irregularis (DAOM197198)	RhiirA	2	0	1	0	4
	R. irregularis (DAOM 197198) w_3	Rirreg	2	0	1	0	4
	A. colombiana	acolom	1	0	1	1	5
	A. morrowiae	amorro	2	0	6	0	9
	D. epigaea	Depiga	2	0	1	0	3
	D. eburnea	deburn	2	0	1	0	2
	G. rosea	Gigro	2	0	3	0	6
	G. margarita	gmarga	2	0	2	0	5
	D. erythropus	deryth	2	0	1	0	6
	C. pellucida	cpellu	2	0	2	0	3
	R. fulgida	rfulgi	1	0	1	0	4
	C. candidum (NC172)	ccandi	1	0	1	0	4
	C. candidum (CCK) pot B 6-9	ccandik	1	0	1	0	4
	C. claroideum	cclaro	1	0	1	0	4
	G. pyriformis	Geopyr	3	0	13	0	7
	A. gerdemannii	agerde	2	0	5	0	6
	A. leptoticha	alepto	2	0	6	0	8
	P. brasilianum	pbrasi	2	0	1	0	2
	P. occultum	poculu	2	0	1	0	3
	Endogone sp	Endsp	2	1	3	3	4
	J. flammicorona	Jimfl	1	1	3	3	4
	J. lactiflua	Jimlac	1	0	2	3	5
	H. vesiculosa	Hesve	3	1	5	4	8
	M. lusitanicus	Mucci	4	1	9	5	7
	M. circinelloides	Muccir	4	1	9	6	7
	M. lanceolatus	Muclan	2	1	5	4	5
	M. endophyticus	Mucend	4	1	5	4	8
	R. microsporus	Rhimi	3	1	3	5	5
	R. delemar	Rhior	3	0	1	6	7
	L. corymbifera	Liccor	2	0	9	6	6
	U. isabellina	Uisab	2	2	5	8	13
	U. vinacea	Uvina	2	1	5	9	14
	L. transversale	Lobtra	2	1	1	1	7
	Mortierella sp_AD	MorAD	2	1	0	1	8
	Mortierella sp_GB	MorGBAus	2	1	0	1	7
	M. alpina	Moralp	2	1	0	1	8
	L. elongata	Morel	1	1	1	1	10
	P. humilis	Morhum	2	1	0	0	6
	P. verticillata	Morve	2	1	0	1	10
	P. minutissima	Mormin	3	1	1	1	12
	A. capitata	Morcap	1	1	0	0	8
	B. meristosporus	Basme	4	2	4	1	7

## Sheet: Pectin Specific Enzymes
							3
List of Pectin specific gene families from Chang et al 2015, Table 1
	F. mosseae (UK204)	F. mosseae (87-6)	O. diaphana	R. Irregularis (DAOM229456)	R. Irregularis (DAOM197198)	R. irregularis (DAOM 197198) w_3	A. colombiana	A. morrowiae	D. epigaea	D. eburnea	G. rosea	G. margarita	D. erythropus	C. pellucida	R. fulgida	C. candidum (NC172)	C. candidum (CCK) pot B 6-9	C. claroideum	G. pyriformis	A. gerdemannii	A. leptoticha	P. brasilianum	P. occultum	Endogone sp	J. flammicorona	J. lactiflua	H. vesiculosa	M. lusitanicus	M. circinelloides	M. lanceolatus	M. endophyticus	R. microsporus	R. delemar	L. corymbifera	U. isabellina	U. vinacea	L. transversale	Mortierella sp_AD	Mortierella sp_GB	M. alpina	L. elongata	P. humilis	P. verticillata	P. minutissima	A. capitata	B. meristosporus
GH28	0	0	0	0	0	0	1	0	0	0	0	0	0	0	0	0	0	0	0	0	0	0	0	1	3	1	0	2	2	2	2	7	18	3	3	3	2	0	0	0	1	1	1	1	0	0
GH53	0	0	0	0	0	0	0	0	0	0	0	0	0	0	0	0	0	0	0	0	0	0	0	1	0	0	0	0	0	0	0	0	0	0	1	1	0	0	0	0	0	0	0	0	0	0
PL1	0	0	0	0	0	0	0	0	0	0	0	0	0	0	0	0	0	0	0	0	0	0	0	0	2	1	0	0	0	0	0	0	0	0	0	0	0	0	0	0	0	0	0	0	0	0
PL3*	0	0	0	0	0	0	1	0	0	0	0	0	0	0	0	0	0	0	0	0	0	0	0	0	0	0	0	0	0	0	0	0	0	0	0	0	0	0	1	1	2	1	1	0	0	0
PL4	not in our dataset
CE8	0	0	0	0	0	0	1	0	0	0	0	0	0	0	0	0	0	0	0	0	0	0	0	1	3	0	0	0	0	0	0	2	6	2	2	3	0	0	0	0	0	0	0	0	0	0
CE13	not in our dataset
Presence
GH28							1																	1	1	1		1	1	1	1	1	1	1	1	1	1				1	1	1	1
GH53																								1											1	1
PL1																									1	1
PL3*							1																																1	1	1	1	1
PL4
CE8							1																	1	1							1	1	1	1	1
CE13
*: we checked the allignment and remove the gene count from the AM fungi acolom becuase the alignment did not support the identificaiton of the gene
		Average nr of gene copies			Nr of genomes with copies
	Outgroup	Glom	Muc	Mort	Glom	Muc	Mort
GH28	-	0.0434783	3.61538	0.666667	1	12	5
GH53	-	0	0.230769	0	0	3	0
PL1	-	0	0.230769	0	0	2	0
PL3*	-	0.0434783	0	0.666667	1	0	5
PL4	not in our dataset
CE8	-	0.0434783	1.46154	0	1	7	0
CE13	not in our dataset
